# Supplementary material for: Deep sequencing and genome-wide analysis reveals the expansion of MicroRNA genes in the gall midge Mayetiola destructor
Source: BMC Genomics. 2013 Mar 18;14:187. doi: 10.1186/1471-2164-14-187 (PMC3608969; doi:10.1186/1471-2164-14-187)
Supplement: Additional file 4: Table S2 — Microarray targeted Hessian fly miRNAs, probe name, microarray hybridization data, and probe sequence. Newton is a susceptible wheat cultivar. Molly is a resistant cultivar that contains Hessian fly resistance gene H13. RNA samples were obtained from 1- and 3-days old larvae feeding in Newton and Molly, respectively. Three biological replicates were conducted and each replicate had three duplicates. [file 1471-2164-14-187-S4.xlsx]

## Sheet: Table S2
Table S2. Microarray targeted Hessian fly miRNAs, probe name, microarray hybridization data, and probe sequence. Newton is a susceptible wheat cultivar. Molly is a resistant cultivar that contains Hessian fly resistance gene H13. RNA samples were obtained from 1 and 3 days old larvae feeding in Newton and Molly. Three biological replicates were conducted and each biological replicate had three te…
		S01 Newton Day1_1-Af3 Signal			S02 Newton Day1_2-Af3 Signal			S03 Newton Day1_3-Af3 Signal			S04 Molly Day1_1-Af3 Signal			S05 Molly Day1_4-Af3 Signal			S06 Molly Day1_5-Af3 Signal			S07 Newton Day3_1-Af3 Signal			S08 Newton Day3_2-Af3 Signal			S09 Newton Day3_3-Af3 Signal			S010 Molly Day3_1-Af3 Signal			S011 Molly Day3_2-Af3 Signal			S012 Molly Day3_3-Af3 Signal
Target Hessian fly miRNA	Probe Name	Mean	StDev	p-value	Mean	StDev	p-value	Mean	StDev	p-value	Mean	StDev	p-value	Mean	StDev	p-value	Mean	StDev	p-value	Mean	StDev	p-value	Mean	StDev	p-value	Mean	StDev	p-value	Mean	StDev	p-value	Mean	StDev	p-value	Mean	StDev	p-value	Reporter Group	Reporter Control Type	Target Sequence (5' to 3')	Accession No.	Note	Reporter Source
mde-miR-1174-3p	aae-miR-1174(-0-1)T3_3*ss-CTT10AC-	2919.37	400.054	1.9662e-13	2778.96	476.441	3.42916e-09	2943.23	378.574	1.09912e-14	2398.07	306.645	2.66454e-15	2721.59	437.338	2.67401e-10	2475.21	642.24	5.33033e-05	3792.96	383.964	0	3163.19	362.416	0	4238.95	504.231	2.22045e-16	2376.99	245.326	0	3245.63	319.532	0	2173.79	186.096	0	experimental		UCAGAUCUAACAAUACCCACUUC		count 600:type 3	custom
mde-miR-1175-5p	aae-miR-1175(-0-0)T2_1ss-9C	32.2959	11.323	6.85581e-05	24.7186	11.4578	0.000504938	46.6986	13.3196	0.00229694	32.8277	10.2651	4.12106e-06	40.9354	11.2295	1.60485e-05	36.3413	11.8023	1.03556e-05	87.8892	17.7609	0.000613947	80.4186	19.3585	0.00880594	149.892	24.5008	6.09994e-07	59.6877	14.3753	0.000941145	153.788	28.1315	4.03143e-05	84.9101	17.6127	1.30141e-06	experimental		AAGUGGAGCAGUGGUCUCAUCG		count 414:type 2	custom
mde-miR-1175-3p	PCC_883T4	2993.32	652.411	3.46632e-06	2943.62	425.54	1.77702e-12	3319.52	398.462	2.22045e-16	2445.57	394.381	1.75358e-10	2281.54	430.371	4.73801e-08	3248.22	568.504	4.93646e-09	3326.87	281.032	0	3052.9	293.466	0	3596.3	496.142	9.99312e-13	2235.58	214.725	0	2702.91	220.313	0	1690.97	118	0	experimental		AGAGAUUCCACUUUUCUAACUUAU		count 159:type 4	custom
mde-miR-13b-5p	aae-miR-13*(-2-0)T4_3ss-A5G-TG19AA	46.9503	17.0931	0.000133714	56.8661	18.3749	9.01923e-07	108.277	21.6949	1.14845e-05	75.2371	19.1204	6.76676e-07	72.3988	14.7495	1.19534e-09	64.3476	19.5364	1.24611e-05	100.358	26.5681	0.00752149	70.3195	21.6138	0.0252232	60.4554	17.5275	0.0106151	73.4448	20.8487	0.00399948	78.8469	22.5658	0.00918466	87.7027	18.6612	3.27863e-06	experimental		UCGUGAAAAUGGUUGUGCAAUG		count 55:type 4	custom
mde-miR-304-3p	aae-miR-1889(-1-1)T4_2ss-A7G-T20A	61.1389	25.0625	0.0019953	58.1706	23.7704	0.000286444	98.8338	18.7501	3.21591e-06	63.1918	16.4302	1.98931e-05	86.9578	23.6503	3.44761e-06	49.5661	16.7091	2.06825e-05	182.723	44.5244	0.000849732	146.834	34.3144	0.00219075	161.246	33.3819	4.25264e-05	61.0611	19.155	0.00933597	153.69	35.2741	0.00309477	101.058	17.4318	2.87645e-09	experimental		CACGUUGCAGAUUGGGGUUACU		count 372:type 4	custom
mde-miR-283-5p	aae-miR-283(-1-1)T3_2ss-GC9AT	414.852	90.8265	8.72175e-07	351.027	70.739	3.92081e-08	268.569	42.8884	3.76772e-09	277.411	38.4325	4.32987e-15	489.061	86.2596	5.53091e-10	475.669	96.3483	1.18256e-07	399.151	73.4574	1.19676e-05	218.235	50.072	0.00626643	243.699	36.7094	1.63082e-07	204.486	39.8761	1.8871e-06	154.991	34.0461	0.00155055	182.681	28.9534	1.66785e-10	experimental		CAAUAUCAAUUGGUAAUUCUGG		count 3488:type 3	custom
mde-miR-2944-5p	aae-miR-2944b(-1-1)T1	9.04696	9.94651	0.211611	8.3436	9.66747	0.0637047	9.83572	7.00409	0.270157	21.3555	9.89936	0.0102969	20.9768	9.65027	0.101395	22.1757	9.41255	0.0110174	2.98271	6.48461	0.614032	1.40179	6.82967	0.874988	3.37729	6.39621	0.619444	7.2558	8.69729	0.552938	3.14125	8.41689	0.828134	49.0045	14.8088	0.0173689	experimental		AAGGAACUCCCGGUGUGAUAU		count 163:type 1	custom
mde-miR-2944-3p	aae-miR-2944b*(-2-0)T3_2ss-A10T-T12A	404.18	72.4582	2.41621e-09	462.511	70.8808	1.21625e-12	476.515	57.349	9.99201e-16	414.412	56.973	4.21885e-15	525.909	102.011	7.67807e-09	499.622	85.5456	2.84477e-10	338.112	49.7119	1.49391e-07	288.455	56.997	0.000226052	218.624	36.2006	2.81451e-06	483.056	84.9089	7.76525e-08	428.144	44.711	2.15383e-14	701.9	61.0756	0	experimental		UAUCACAGCUGAAGUUACCUG		count 1105:type 3	custom
mde-miR-305-3p	aae-miR-305*(-0-2)T2_1ss-7G	53.5081	16.6402	9.69217e-06	66.7783	15.3195	1.64838e-11	88.3128	18.1375	2.03661e-05	68.5174	11.0912	1.11022e-16	63.1826	14.9587	2.76121e-07	69.4133	22.1792	8.00994e-05	119.786	29.1376	0.000730608	128.631	25.9144	0.000672337	161.247	52.5754	0.00231973	92.5778	27.0459	0.00395408	182.696	28.9248	1.58557e-05	150.72	20.7945	3.04867e-13	experimental		CGGCACGUGUUGGAGUACACUCA		count 193:type 2	custom
mde-miR-308-3p	aae-miR-308*(-0-0)T1	0.343261	6.45355	0.946556	0.00636665	5.78437	0.998621	0.0104726	5.02483	0.998412	1.06892	4.6714	0.904318	5.84221	8.58422	0.870311	12.5718	7.75449	0.444737	0.0667621	4.81636	0.95254	0.00245903	5.61682	0.99858	0.00352619	4.99967	0.998404	0.424601	5.65319	0.956496	0.00697166	5.16685	0.998456	3.17895	5.64371	0.810871	experimental		AAUCACAGGAGUAUACUG	MIMAT0014261,MIMAT0014429	count 656:type 1:aae-miR-308*	custom
mde-miR-8-5p	aae-miR-8*(-0-0)T1	927.608	92.7037	0	957.632	99.8562	0	1176.46	146.894	8.77076e-15	1021.54	147.766	2.0961e-13	836.819	113.4	9.4369e-15	831.434	141.532	7.17066e-10	1261.36	371.651	0.00297281	1248.2	159.063	1.47671e-12	1795.52	229.88	6.18394e-14	911.722	101.726	0	1718.58	193.564	0	1083.92	100.718	0	experimental		CAUCUUACCGGGCAGCAUUAGA	MIMAT0014214,MIMAT0015224,MIMAT0014408,MIMAT0010148	count 3058:type 1:lmi-miR-8*	custom
mde-miR-87a-3p	aae-miR-87(-0-0)T1	2380.63	391.789	8.1009e-10	2410.27	383.801	1.24853e-10	2663.22	392.233	2.93215e-11	2923.81	420.924	2.53408e-12	2480.23	449.052	1.92021e-08	2888.54	568.912	3.1619e-07	1789.22	401.9	0.000116344	1813.14	213.475	1.33227e-15	1516.12	184.079	8.88178e-15	2211.73	248.042	0	2486.44	301.248	9.99201e-16	3067.3	280.189	0	experimental		GUGAGCAAAUUUUCAGGUGUGU	MIMAT0014252,MIMAT0014439	count 174:type 1:aae-miR-87	custom
	aga-bantam	6982.05	510.549	0	4489.76	687.052	6.15064e-14	1331.22	155.221	1.11022e-16	1323.34	64.7264	0	4133.01	473.849	1.03382e-09	4538.69	654.012	0	439.026	110.944	0.000869983	647.507	138.782	5.57773e-05	119.294	25.7362	0.000221447	1124.25	89.4606	0	3.02807	7.7144	0.860786	44.2175	10.1324	7.16833e-06	experimental		UGAGAUCACUUUGAAAGCUGAUU	MIMAT0001494	count 0:type 5:aga-bantam	custom
mde-let-7a-5p	aga-let-7	2.13573	5.26486	0.535454	93.8341	26.5108	1.64937e-06	1.3307	5.60065	0.846147	86.0168	15.6545	4.66294e-14	1.88758	7.8827	0.890579	136.358	38.9533	1.20579e-05	0.574819	5.55074	0.904114	86.0675	24.6905	0.00342005	67.0667	16.6196	0.00036111	2.20049	6.66482	0.83669	0.0100022	4.64008	0.99828	25.6054	10.9792	0.0971934	experimental		UGAGGUAGUUGGUUGUAUAGU	MIMAT0014299,MIMAT0001495,MIMAT0014366	count 0:type 5:aga-let-7	custom
mde-miR-100-5p	aga-miR-100	16.4206	9.59733	0.0106233	15.8755	11.0253	0.00237179	19.3042	8.69035	0.0776242	39.2216	11.1424	1.07857e-06	14.3655	10.4059	0.178849	19.6023	10.2594	0.0262426	11.4888	7.44019	0.246005	8.09319	6.59513	0.437107	9.38003	8.30628	0.319344	29.6037	12.4713	0.0761961	29.8907	13.0741	0.113827	55.6892	16.1301	0.00160742	experimental		AACCCGUAGAUCCGAACUUGUG	MIMAT0014291,MIMAT0001498,MIMAT0002418,MIMAT0004420,MIMAT0014113,MIMAT0013596,MIMAT0009215,MIMAT0014387,MIMAT0001813,MIMAT0012980,MIMAT0003063,MIMAT0001178,MIMAT0002417,MIMAT0000098,MIMAT0009577,MIMAT0002424,MIMAT0002422,MIMAT0000655,MIMAT0015677,MIMAT000	count 0:type 5:hsa-miR-100	custom
	aga-miR-1174	1.29261	5.87519	0.716026	0.04032	6.13814	0.986213	0.00800772	4.48929	0.998223	0.42401	4.48504	0.93922	0.0918803	5.81283	0.998626	2.1107	4.82692	0.822852	4.01243	6.61191	0.294633	1.46069	6.59795	0.732396	0.175853	5.79914	0.953508	3.51736	6.72126	0.637305	5.00878	8.79644	0.601765	2.63668	5.02412	0.735477	experimental		UCAGAUCUACUUCAUACCCAUG	MIMAT0005524	count 0:type 5:aga-miR-1174	custom
	aga-miR-1175	3.92022	7.33237	0.363598	2.89989	8.91848	0.368748	3.21843	5.35289	0.564853	0.632048	4.70772	0.885606	2.25115	6.01472	0.854482	2.94622	4.87592	0.62903	3.74301	6.64389	0.416624	4.32441	7.22083	0.528764	5.03491	7.84486	0.462299	5.23578	7.25651	0.558885	3.32529	6.68569	0.69144	2.97161	5.28384	0.687095	experimental		UGAGAUUCUACUUCUCCGACUUAA	MIMAT0015371,MIMAT0005525	count 0:type 5:aga-miR-1175	custom
mde-miR-125a	aga-miR-125	52.8127	19.6942	0.00124361	54.5223	19.2961	8.17274e-05	62.3823	13.4812	5.11275e-05	30.0485	10.1172	7.51202e-05	23.5308	11.2377	0.0144429	14.4366	10.3792	0.042164	25.0816	7.96049	0.0314335	22.5158	13.8851	0.217613	12.3193	8.97077	0.263852	15.6145	9.55576	0.258258	14.8441	7.56174	0.302609	11.105	7.13763	0.199207	experimental		UCCCUGAGACCCUAACUUGUGA	MIMAT0014258,MIMAT0014259,MIMAT0001500,MIMAT0002221,MIMAT0009483,MIMAT0003539,MIMAT0006670,MIMAT0014355,MIMAT0009525,MIMAT0008473,MIMAT0008526,MIMAT0008610,MIMAT0000397,MIMAT0008669,MIMAT0008725,MIMAT0001230,MIMAT0001821,MIMAT0008826,MIMAT0008846,MIMAT000	count 0:type 5:hsa-miR-125b	custom
mde-miR-133a-3p	aga-miR-133	255.236	41.5248	1.04091e-11	261.126	30.7258	0	275.123	28.6874	0	217.15	36.4116	3.12451e-10	263.892	34.4907	0	254.444	54.0777	1.97459e-07	351.475	40.2299	1.59175e-10	219.607	60.9503	0.00549142	313.709	47.5403	6.63485e-08	435.278	55.1573	2.87548e-14	483.251	53.0234	3.2585e-13	544.575	47.7193	0	experimental		UUGGUCCCCUUCAACCAGCUGU	MIMAT0014275,MIMAT0001501,MIMAT0002240,MIMAT0001475,MIMAT0007901,MIMAT0009834,MIMAT0014437,MIMAT0009526,MIMAT0008468,MIMAT0008490,MIMAT0008620,MIMAT0000340,MIMAT0008678,MIMAT0008712,MIMAT0001231,MIMAT0012640,MIMAT0008834,MIMAT0008900,MIMAT0008936,MIMAT000	count 0:type 5:hsa-miR-133a	custom
	aga-miR-1889	1.80775	5.32646	0.666956	0.189672	7.76919	0.965205	0.00990769	4.53789	0.998242	0.0359828	4.69971	0.998265	7.04685	8.42134	0.849994	3.92961	7.51273	0.826327	0.000538745	4.55506	0.998248	0.00205789	5.48491	0.998545	0.00309874	5.97472	0.998665	0.0241496	5.65339	0.997316	0.00595921	5.20649	0.998467	1.96913	6.00241	0.893138	experimental		ACACAUUACAGAUUGGGAUUA	MIMAT0007859	count 0:type 5:aga-miR-1889	custom
	aga-miR-1890	0.997458	5.00635	0.792425	0.608264	6.07081	0.842858	0.783004	4.87319	0.888789	2.44374	5.23222	0.739169	1.8618	5.72752	0.940907	6.79032	6.10951	0.616948	0.540297	5.69873	0.825654	0.00261853	5.46667	0.99854	0.00362079	4.73067	0.998313	2.59199	6.30895	0.775356	0.329029	5.56073	0.956601	2.20831	5.54497	0.845493	experimental		UGAAAUCUUUGAUUAGGUCU	MIMAT0007861	count 0:type 5:aga-miR-1890	custom
	aga-miR-1891	1.14555	6.15509	0.785088	0.177048	6.31535	0.957292	1.18843	5.21592	0.845961	1.47961	4.37387	0.824906	0.197799	5.56062	0.99785	7.60793	3.68429	0.550069	0.0665346	5.13511	0.947741	0.00240815	5.42897	0.99853	0.84855	9.679	0.893301	0.510409	4.98045	0.94399	0.00655711	4.70384	0.998304	3.17322	5.15718	0.773176	experimental		UGAGGAGUUAAUUUGCGUGUUUU	MIMAT0007862	count 0:type 5:aga-miR-1891	custom
	aga-miR-210	358.305	47.6498	3.33067e-16	377.919	32.2862	0	462.214	47.2062	0	395.378	27.7555	0	479.769	50.8799	0	387.694	78.4822	1.05057e-08	440.432	60.0422	4.76132e-09	297.293	130.292	0.0421116	310.818	47.8817	6.83341e-08	534.948	75.3497	5.38591e-12	553.644	72.2612	7.06953e-10	795.158	55.6116	0	experimental		UUGUGCGUGUGACAACGGCUA	MIMAT0001505	count 0:type 5:aga-miR-210	custom
mde-miR-219-5p	aga-miR-219	60.2633	19.0045	4.90995e-05	37.0016	24.7635	0.0219767	41.2756	13.3754	0.0144069	78.517	17.5015	1.16516e-08	143.458	30.5887	2.10942e-15	137.015	37.7099	2.75458e-08	8.63669	7.36778	0.395232	3.14798	7.55907	0.801411	6.17232	7.57001	0.504041	41.8265	15.5191	0.0722731	3.976	7.93401	0.788208	39.1976	13.2598	0.0167136	experimental		UGAUUGUCCAAACGCAAUUCUUG	MIMAT0014307,MIMAT0001506,MIMAT0001478,MIMAT0008474,MIMAT0008552,MIMAT0008561,MIMAT0000335,MIMAT0008638,MIMAT0008719,MIMAT0001234,MIMAT0008824,MIMAT0008868,MIMAT0008978,MIMAT0009012,MIMAT0009107,MIMAT0015690,MIMAT0006899,MIMAT0008377	count 0:type 5:aga-miR-219	custom
mde-miR-277-3p	aga-miR-277	308.294	64.1728	1.38193e-07	391.382	62.6621	8.15714e-12	350.348	44.599	3.71481e-13	470.451	55.6019	0	407.277	59.8644	7.09433e-14	475.67	87.9608	2.84129e-09	512.729	64.4416	6.4118e-11	472.805	83.6882	5.85144e-06	323.216	56.7163	9.07617e-07	917.367	111.821	8.88178e-16	773.059	81.7012	2.22045e-16	1274.62	128.033	0	experimental		UAAAUGCACUAUCUGGUACGACA	MIMAT0001510,MIMAT0001481,MIMAT0004203,MIMAT0008407,MIMAT0008517,MIMAT0008556,MIMAT0000338,MIMAT0008685,MIMAT0008702,MIMAT0001241,MIMAT0008794,MIMAT0008946,MIMAT0009040,MIMAT0009099,MIMAT0015683,MIMAT0008382	count 0:type 5:aga-miR-277	custom
mde-miR-278-3p	aga-miR-278	15.8069	16.9	0.264553	17.504	10.0039	9.49365e-05	23.6396	10.535	0.051896	16.1094	7.56061	0.00380745	26.1462	10.1866	0.00322169	23.9426	9.77463	0.00011734	33.1583	9.39801	0.0143506	22.564	12.9401	0.197313	37.8615	11.0122	0.00572319	27.0306	10.8099	0.0630219	37.8618	16.2862	0.13234	28.255	10.8625	0.0223765	experimental		UCGGUGGGACUUUCGUCCGUUU	MIMAT0014238,MIMAT0001511,MIMAT0001482,MIMAT0014377,MIMAT0008470,MIMAT0008530,MIMAT0008597,MIMAT0000339,MIMAT0008676,MIMAT0008726,MIMAT0001242,MIMAT0008781,MIMAT0008891,MIMAT0008937,MIMAT0009029,MIMAT0009086	count 0:type 5:aga-miR-278	custom
mde-miR-279a-3p	aga-miR-279	54.6672	21.0063	0.0017478	49.559	13.0327	2.86976e-10	52.4849	16.9155	0.00456119	71.1281	17.028	1.19849e-07	66.1017	20.2104	6.91205e-05	90.1651	23.2908	2.33651e-06	80.5653	22.2658	0.00792285	56.6192	17.4984	0.046695	96.9792	23.6199	0.00130961	76.5931	17.1089	0.000355873	63.3413	18.1781	0.0350583	64.5975	16.5255	0.000144865	experimental		UGACUAGAUCCACACUCAUUAA	MIMAT0014288,MIMAT0001512,MIMAT0004425,MIMAT0014418,MIMAT0008454,MIMAT0008515,MIMAT0008599,MIMAT0000341,MIMAT0008682,MIMAT0008734,MIMAT0001243,MIMAT0008808,MIMAT0008896,MIMAT0008915,MIMAT0009001,MIMAT0009062,MIMAT0015681,MIMAT0008383	count 0:type 5:aga-miR-279	custom
mde-miR-281-2b-3p	aga-miR-281	196.319	64.126	0.00123218	210.712	35.6528	3.53306e-12	190.065	30.6749	8.12835e-09	167.412	18.2398	0	258.615	51.593	2.44085e-08	269.945	90.2221	0.00436914	221.73	46.5282	0.000171681	132.632	32.0892	0.0112998	181.865	34.4381	4.29993e-05	206.182	39.6292	2.06058e-06	81.4063	41.33	0.0781433	143.034	22.9328	2.53456e-11	experimental		UGUCAUGGAAUUGCUCUCUUUAU	MIMAT0001513	count 0:type 5:aga-miR-281	custom
	aga-miR-282	1.56301	6.87336	0.740224	1.17853	7.10695	0.716826	0.181922	4.68491	0.971115	0.395435	3.58623	0.924128	4.91134	8.25382	0.814559	9.37638	6.66941	0.467276	1.40522	6.3448	0.649022	0.319441	6.06602	0.934034	0.532754	6.46708	0.915138	3.41179	7.26722	0.729501	0.00701116	4.96091	0.998392	2.58103	5.75461	0.799956	experimental		AAUCUAGCCUCUUCUAGGCUUUGUCUGU	MIMAT0001514	count 0:type 5:aga-miR-282	custom
	aga-miR-283	0.402883	5.18788	0.902653	0.112639	5.51889	0.964048	0.683836	4.46695	0.882341	0.551434	3.91913	0.924462	0.136193	5.62662	0.99858	5.81397	4.6626	0.599444	0.518409	5.1555	0.769905	0.180941	4.85188	0.941823	0.8582	4.99629	0.799939	1.04209	5.26402	0.87272	0.00581473	5.15181	0.998451	1.65815	4.96092	0.866344	experimental		UAAAUAUCAGCUGGUAAUUCU	MIMAT0001515,MIMAT0004206,MIMAT0008437,MIMAT0008480,MIMAT0008618,MIMAT0000347,MIMAT0008640,MIMAT0008713,MIMAT0001247,MIMAT0008838,MIMAT0008893,MIMAT0008935,MIMAT0009014,MIMAT0009064	count 0:type 5:aga-miR-283	custom
mde-miR-286-3p	aga-miR-286	166.911	24.949	3.55271e-14	212.471	30.5102	4.44089e-16	327.523	38.0199	6.66134e-16	293.464	31.7177	0	227.019	73.3609	0.0010359	222.272	64.4275	0.00029739	279.462	46.5646	2.56872e-06	256.118	54.5713	0.00036923	211.443	36.0282	2.04402e-06	339.52	59.5987	4.07137e-08	405.191	52.5519	6.88875e-09	507.834	81.9469	1.51803e-09	experimental		UGACUAGACCGAACACUCGCGUC	MIMAT0010110	count 0:type 5:aga-miR-286	custom
mde-miR-306-5p	aga-miR-306	2.43642	6.15783	0.556786	1.03015	7.44482	0.734881	0.311566	4.77534	0.951476	0.738252	4.61356	0.885942	3.36819	5.6943	0.878948	8.19399	8.05951	0.538687	1.14614	4.99828	0.645074	0.972307	5.7452	0.8176	0.25777	6.09539	0.940152	2.64435	6.87566	0.75776	0.55326	5.14176	0.92157	0.0282777	4.62795	0.998275	experimental		UCAGGUACUGGAUGACUCUCAG	MIMAT0005530	count 0:type 5:aga-miR-306	custom
mde-miR-307-3p	aga-miR-307	24.3366	11.5279	0.00281936	28.6307	11.5927	3.15846e-05	45.5995	14.5309	0.00753641	41.6337	11.9349	1.39328e-06	61.2876	11.5433	1.41821e-09	54.6605	14.0238	4.78401e-08	22.7163	16.4027	0.240319	12.5136	15.8048	0.554505	26.1198	11.0903	0.0489371	48.2931	15.1427	0.0203618	50.3394	20.6374	0.0712537	123.623	22.2968	2.63903e-08	experimental		UCACAACCUCCUUGAGUGAG	MIMAT0001519,MIMAT0004208,MIMAT0008434,MIMAT0008497,MIMAT0008562,MIMAT0000398,MIMAT0008665,MIMAT0008697,MIMAT0001257,MIMAT0012665,MIMAT0008811,MIMAT0008884,MIMAT0008953,MIMAT0009031,MIMAT0009054,MIMAT0012701,MIMAT0008389	count 0:type 5:aga-miR-307	custom
	aga-miR-309	4.12806	6.08116	0.29313	3.0203	8.33428	0.383475	2.00771	6.0086	0.773238	3.39102	5.42135	0.523761	10.034	7.74563	0.436258	8.60788	6.37267	0.225723	7.04664	7.68241	0.25815	0.618396	5.19353	0.895687	3.35537	6.37021	0.565168	5.62841	8.05118	0.589597	5.71544	16.1937	0.820229	3.55652	5.4405	0.70049	experimental		UCACUGGGCAAAGUUUGUCGCA	MIMAT0010112	count 0:type 5:aga-miR-309	custom
	aga-miR-315	0.827752	5.93156	0.839391	0.693829	6.37119	0.826833	0.00914424	5.33177	0.998503	2.76246	5.22877	0.714217	2.27092	6.6878	0.933186	1.52693	4.31764	0.920279	0.171691	5.55209	0.87075	0.00216002	5.17139	0.998457	0.208032	5.14033	0.947593	0.0112495	4.64573	0.998282	0.00587963	5.0655	0.998425	4.29617	6.31686	0.684006	experimental		UUUUGAUUGUUGCUCAGAAAGC	MIMAT0014262,MIMAT0001521,MIMAT0001487,MIMAT0014365,MIMAT0008459,MIMAT0008539,MIMAT0008604,MIMAT0000407,MIMAT0008687,MIMAT0008730,MIMAT0001261,MIMAT0012660,MIMAT0008815,MIMAT0008870,MIMAT0008944,MIMAT0009036,MIMAT0009084,MIMAT0015689,MIMAT0010096	count 0:type 5:aga-miR-315	custom
	aga-miR-317	2203.54	138.405	0	2922.4	302.691	0	2525.49	125.54	0	3490.79	133.376	0	3030.39	280.74	0	3095.76	501.895	8.65087e-11	1752.43	121.983	0	2635.43	184.551	0	2120.65	151.418	0	3202.72	210.456	0	2240.46	129.883	0	3578.78	119.041	0	experimental		UGAACACAUCUGGUGGUAUCUCAGU	MIMAT0001522	count 0:type 5:aga-miR-317	custom
mde-miR-375-3p	aga-miR-375	4257.51	460.664	0	4584.17	573.43	6.66134e-16	4540.12	363.953	0	4259.62	323.839	0	4187.61	515.469	1.11022e-16	4565.6	604.931	2.63123e-14	3867.13	396.334	0	3472.9	365.861	0	3043.04	650.788	6.91349e-06	3774.04	374.327	0	2779.84	268.437	0	2956.18	245.699	0	experimental		UUUGUUCGUUUGGCUCGAGUUA	MIMAT0014298,MIMAT0007860,MIMAT0014443	count 0:type 5:aga-miR-375	custom
	aga-miR-87	978.346	143.869	1.44218e-13	592.312	86.7209	6.24098e-10	190.359	34.148	8.64978e-09	421.15	71.4005	0	888.826	349.339	7.58577e-06	1247.71	326.605	1.66533e-15	11.735	8.09191	0.302064	2.27121	8.37999	0.892415	1.46936	5.29092	0.843578	107.306	40.412	0.0309866	1.2207	6.1677	0.930965	15.6563	10.5229	0.216058	experimental		GGUGAGCAAAUAUUCAGGUGU	MIMAT0007858	count 0:type 5:aga-miR-87	custom
	aga-miR-929	1.06394	5.95464	0.796694	0.57429	6.68586	0.860015	0.00922359	4.15494	0.99808	1.05695	5.28757	0.894714	2.43645	7.20638	0.933815	5.3286	4.42399	0.731313	0.589759	5.69245	0.696805	0.00216423	5.1781	0.998459	0.00322984	5.3604	0.998512	0.0110163	5.72517	0.998606	0.00602853	4.75656	0.998323	1.2137	4.47673	0.907877	experimental		CUCCCUAACGGAGUCAGAUUG	MIMAT0010101,MIMAT0005511,MIMAT0012460	count 0:type 5:dme-miR-929	custom
	aga-miR-92b	834.987	122.59	2.90445e-12	783.791	92.0321	0	963.448	85.7715	0	715.412	58.4823	0	710.958	106.928	2.09188e-12	641.799	130.995	1.15899e-07	1377.35	134.715	0	1117.24	121.428	3.33067e-16	1386.67	172.031	1.53211e-14	959.715	109.67	0	1155.02	133.874	9.99201e-16	975.05	99.248	0	experimental		AAUUGCACUUGUCCCGGCCUGC	MIMAT0014322,MIMAT0001528,MIMAT0009574	count 0:type 5:aga-miR-92b	custom
	aga-miR-965	0.542708	6.17167	0.90531	0.523297	6.91165	0.875348	0.852949	4.91306	0.880824	4.74434	4.73017	0.511123	2.05836	6.76653	0.928755	6.04487	5.27751	0.725764	0.00072978	4.95554	0.99839	1.19657	5.05042	0.795769	0.610769	6.14997	0.873633	0.0121627	5.94425	0.998658	0.382178	5.01699	0.948697	0.0364313	4.04021	0.998024	experimental		UAAGCGUAUAGCUUUUCCCAUU	MIMAT0014268,MIMAT0010108,MIMAT0014372	count 0:type 5:aga-miR-965	custom
mde-miR-981-3P	aga-miR-981	24.6591	13.3273	0.012468	24.4042	12.7025	0.00103658	24.6106	10.6577	0.0514844	33.4999	7.66993	5.08518e-09	52.0371	13.1534	6.25508e-05	47.9596	15.7048	0.000421487	8.65176	7.13002	0.30673	6.21217	6.83069	0.538084	8.85563	8.82728	0.397456	18.457	11.5974	0.210097	0.0107929	5.72204	0.998605	19.4901	11.4125	0.199867	experimental		UUCGUUGUCGACGAAACCUG	MIMAT0007857	count 0:type 5:aga-miR-981	custom
	aga-miR-988	12.8651	8.54468	0.0159176	14.6767	10.308	0.0016481	16.6367	7.78965	0.0563821	15.9743	8.11914	0.00226998	5.1325	7.18883	0.516512	6.43141	5.95832	0.0829254	39.5312	17.5663	0.0775802	52.1875	14.2917	0.00936582	52.4144	14.2921	0.000832121	21.0493	12.37	0.178297	44.752	15.2766	0.0329694	14.8898	4.9611	0.00913666	experimental		CCCCUUGUUGCAAACCUCACGC	MIMAT0014281,MIMAT0010104,MIMAT0005505,MIMAT0012234,MIMAT0012436	count 0:type 5:dme-miR-988	custom
	aga-miR-989	142.24	29.6598	2.78206e-08	198.487	30.2301	2.66454e-15	164.594	21.0269	6.00031e-12	173.405	18.2333	0	173.371	34.4667	5.94589e-08	172.598	33.8305	7.05982e-09	111.534	35.2314	0.0147578	154.491	35.1467	0.00208155	93.2876	26.9184	0.00556616	238.918	47.8076	3.63627e-06	210.559	26.4008	4.92876e-07	239.253	31.3769	4.55191e-15	experimental		UGUGAUGUGACGUAGUGGUAC	MIMAT0014239,MIMAT0005529,MIMAT0014389	count 0:type 5:aga-miR-989	custom
	aga-miR-993	1.17509	5.59605	0.775977	0.955188	6.26921	0.783413	0.398638	4.76174	0.942867	2.20076	5.0399	0.782906	2.20073	6.41447	0.94666	2.48921	5.70266	0.914173	0.000682639	5.6595	0.99859	0.205161	6.29854	0.957106	0.00350876	5.21308	0.998469	0.398008	6.28328	0.961449	0.00665741	5.15869	0.998453	3.70115	7.58001	0.781951	experimental		GAAGCUCGUUUCUAUAGAGGUAUCU	MIMAT0010103	count 0:type 5:aga-miR-993	custom
	aga-miR-996	0.243677	7.00754	0.96248	0.755139	6.40717	0.799467	0.324922	5.12734	0.951585	1.57123	5.82879	0.826853	2.84017	6.68788	0.941699	5.40603	6.75594	0.708303	0.395859	5.20712	0.806887	0.00214912	5.02348	0.998412	0.258328	5.76457	0.937215	0.0112517	6.16746	0.998706	0.353097	5.32763	0.951782	0.925757	4.57928	0.923447	experimental		UGACUAGAUUACAUGCUCGUCU	MIMAT0005528	count 0:type 5:aga-miR-996	custom
	aga-miR-9b	0.162467	5.58376	0.967181	0.00613108	5.14109	0.998448	0.244149	4.37244	0.956577	1.91086	4.58798	0.804407	0.185406	5.20988	0.998466	4.24268	7.9336	0.819738	0.000490016	5.48292	0.998545	0.00191162	6.45586	0.998764	0.00291975	5.19786	0.998465	0.605317	5.60493	0.934122	0.00553532	4.78126	0.998331	1.13855	5.12778	0.938987	experimental		ACUUUGGUGAUUUUAGCUGUAUG	MIMAT0001529	count 0:type 5:aga-miR-9b	custom
	ame-miR-29b(-0-0)T3_2ss-T14C-A22G	12.2181	8.20143	0.0507636	15.8176	10.2307	0.00155817	9.48743	6.43147	0.220784	13.2429	6.02977	0.0239287	9.68551	7.15329	0.376087	5.70201	4.80375	0.332469	3.38522	6.84093	0.586646	2.65407	5.56724	0.670744	3.67883	5.11538	0.45938	1.61117	6.66696	0.863473	1.53848	5.56087	0.851648	5.42003	4.91096	0.484762	experimental		UAGCACCAUCUGAAAUCGGUU		count 395:type 3:hsa-miR-29a	custom
	ame-miR-375(-0-5)T1	0.0194728	5.1062	0.995379	0.146511	6.45031	0.956489	1.06219	5.4477	0.85049	2.42371	5.89483	0.758876	0.125378	4.70106	0.998301	3.33698	5.53891	0.780257	0.613534	4.87934	0.710237	0.00216946	5.67858	0.998595	0.176397	5.6589	0.956416	0.978749	7.54453	0.910507	3.82142	5.32231	0.516741	4.21875	7.86124	0.744725	experimental		UUUGUUCGUUCGGCUCG		count 12493:type 1	custom
	ame-miR-375(-1-5)T1seq	3.48051	6.91799	0.42144	1.34903	6.73752	0.585725	0.344426	5.33248	0.946948	2.3086	4.7982	0.624012	1.01172	5.73522	0.950284	4.2847	3.75923	0.407314	2.21109	5.26248	0.448012	3.17303	5.46556	0.501466	4.04871	5.50625	0.355834	3.89299	7.81156	0.658395	0.203996	6.12604	0.973826	2.6674	5.24428	0.725347	experimental		UUAUUGUUCGUUCGGCUCGCGUGA		count 121:type 1	custom
mde-miR-2779-5p	bmo-miR-2779(-0-0)T2_1ss-6T	4605.1	254.153	0	3864.71	200.479	0	4068.25	205.427	0	4928.68	173.424	0	3130.29	267.764	0	4236.08	386.156	0	5392.82	265.851	0	3893.71	229.397	0	6667.35	302.9	0	3420.95	182.092	0	3493.21	126.393	0	1833.01	93.6637	0	experimental		UCCGGUUCGAAGGACCAA		count 178:type 2	custom
	bmo-miR-2779(-0-0)T4_4ss-C11T	1035.41	78.2438	0	712.303	92.1273	0	322.529	38.0675	2.9976e-15	349.4	23.3942	0	313.677	44.6363	1.11022e-16	404.24	53.5675	1.11022e-16	694.53	88.8789	2.06116e-11	471.663	58.901	1.26648e-09	600.066	113.053	6.07463e-07	492.806	60.8572	5.66214e-15	251.235	40.003	9.47469e-07	88.0453	17.3489	2.72828e-08	experimental		UCGGCUCCGGUUCGAAGGACCA		count 67:type 4	custom
	bmo-miR-2779(-3-0)T1	28.9296	14.0784	0.00572237	14.3916	10.9303	0.00590766	5.57103	8.1305	0.572025	15.373	7.7346	0.0257174	16.9035	9.12841	0.121773	23.9166	12.0987	0.00875562	3.36072	7.18407	0.604915	6.399	7.17476	0.50503	10.2594	11.5954	0.418475	1.69986	5.96271	0.841325	3.902	6.29847	0.71797	11.1011	7.35523	0.30186	experimental		UCCGGCUCGAAGGACCA		count 213:type 1	custom
mde-miR-2796-3p	bmo-miR-2796-3p(-1-2)T3_2*ss-C10T-G12-	375.411	58.3784	1.22224e-12	317.987	35.6486	0	365.104	120.326	0.00212076	387.907	42.4375	0	385.499	49.4683	0	318.361	69.6328	6.67096e-08	432.188	59.844	7.85881e-09	311.699	34.9071	2.91253e-09	271.636	35.0857	1.06055e-09	434.089	53.5444	4.55191e-15	511.936	58.4706	1.40532e-12	608.886	50.8788	0	experimental		GUAGGCCGGUGAAACUACUUUC		count 3717:type 3	custom
mde-miR-279c-3p	bmo-miR-279b(-0-2)T3_2ss-C10T	3662.15	433.276	0	3404.37	466.491	5.36127e-13	3449.25	400.309	0	3950.05	426.788	0	3549.15	680.312	9.43982e-08	3942.16	584.791	1.74908e-11	3141.92	333.689	0	3001.01	619.197	6.29885e-06	2897.87	396.27	1.76759e-12	3251.53	329.047	0	2830.26	292.171	0	3326.64	300.288	0	experimental		UGACUAGAUUUACACUCAUCCA		count 3867:type 3	custom
mde-miR-279d-3p	bmo-miR-279d(-0-6)T1seq	2152.14	290.668	3.26406e-14	2003.19	282.738	4.11449e-13	1832.53	543.966	0.000753001	2295.57	196.403	0	2667.72	376.422	7.51732e-13	2280.05	595.402	6.77114e-05	1666.99	164.218	0	1598.39	194.806	6.91669e-14	1792.79	183.396	0	2002.26	201.426	0	1647.26	154.124	0	2019.92	138.355	0	experimental		UGACUAGAUUUUCACUCAUCU		count 91:type 1	custom
	bmo-miR-3277(-1-2)T4_4ss-G3C-C5A-G8A-T18A-A22T	1.13825	6.82722	0.80309	0.478808	8.38038	0.890093	1.0175	4.96597	0.839104	6.6756	5.99298	0.274881	6.58825	6.9666	0.716923	2.87729	5.74104	0.794496	0.648027	5.20678	0.766025	1.93053	5.26677	0.659903	2.3019	5.10103	0.556229	1.88141	6.23043	0.831765	0.790695	5.88769	0.909014	8.45684	5.56262	0.355554	experimental		UGCGAAUAUUUCUGAAAAUCGUUGGC		count 54:type 4	custom
mde-miR-11-5p	cqu-miR-11*(-0-0)T3_4ss-A3G-GC12AT	10.8071	8.36059	0.0564205	7.37108	9.54721	0.0669105	9.47149	6.66337	0.231787	11.7988	6.88681	0.0153479	11.555	9.59239	0.292121	11.0873	6.47889	0.0173248	11.6178	9.09574	0.265796	5.89694	8.86036	0.618475	14.7247	8.27829	0.114159	11.4276	6.84476	0.244083	17.0521	12.7527	0.357341	20.7388	8.60443	0.0500489	experimental		CGGGAACUCCGAUUGUGACUGC		count 181:type 3	custom
	dan-miR-184*	9.25864	7.86343	0.0510564	7.28559	8.10717	0.0273598	21.7597	10.1594	0.0608823	17.7431	8.76339	0.00254663	6.36276	7.88193	0.468474	5.2402	5.63769	0.205816	28.5558	11.2977	0.047015	31.9475	17.6175	0.100651	17.0451	9.31756	0.0970973	15.5817	8.58001	0.158685	16.2618	9.31672	0.225764	9.81582	7.27527	0.267894	experimental		CCUUAUCAUUCUCGCGCCCCG	MIMAT0008435,MIMAT0008673,MIMAT0008700,MIMAT0008948,MIMAT0008988	count 0:type 5:dan-miR-184*	custom
mde-miR-274-5P	dan-miR-274	73.6054	16.7835	5.12791e-08	93.3668	16.7758	3.21965e-14	179.131	26.2943	1.10703e-09	147.645	17.8298	0	189.898	23.8267	0	170.112	23.5119	0	163.39	42.4494	0.000534703	120.97	25.4864	0.00115344	160.834	27.0727	5.28052e-06	182.681	36.7493	8.85477e-06	333.598	41.0032	1.45974e-09	376.78	34.1989	0	experimental		UUUUGUGACCGACACUAACGGGUAUU	MIMAT0008448	count 0:type 5:dan-miR-274	custom
	dan-miR-282	0.70542	5.57485	0.850739	0.15261	6.31687	0.957362	0.00928541	4.25153	0.998123	4.40774	5.35611	0.588737	0.160767	6.58971	0.998787	4.80249	6.26501	0.806298	0.0696819	5.0794	0.947221	0.165288	5.58082	0.951787	0.00317311	4.90962	0.998375	0.431448	6.02833	0.953476	0.00583527	5.07508	0.998428	0.817257	4.53005	0.936967	experimental		GAUCUAGCCUCUACUAGGCUUUGUCUGU	MIMAT0008445	count 0:type 5:dan-miR-282	custom
	dan-miR-284	0.28727	6.35639	0.938559	0.440073	6.29624	0.873231	0.302099	5.27758	0.948707	1.78928	4.33046	0.749985	0.126374	5.46748	0.998539	4.05082	8.0456	0.728214	0.824314	5.84536	0.621012	0.00194928	5.70466	0.998601	0.212229	4.69244	0.915315	3.00274	7.22641	0.732982	0.00521483	5.68717	0.998597	0.797301	4.91746	0.93963	experimental		AGAAGUCAGCAACUUGAUUCCAGCAAUUG	MIMAT0008415	count 0:type 5:dan-miR-284	custom
	dan-miR-310	18.8683	12.8646	0.0193621	19.1283	10.9268	7.13051e-05	20.6402	10.8044	0.0818542	11.1741	6.90881	0.00864086	4.09657	6.26034	0.557954	3.84191	5.14715	0.290444	54.5004	16.0439	0.0107801	51.2563	19.6889	0.0520542	53.2525	16.2769	0.00436294	32.2339	15.6288	0.103633	46.3778	15.8104	0.0451516	7.42908	5.76233	0.264028	experimental		UAUUGCACACCUCCCGGCCUAU	MIMAT0008425	count 0:type 5:dan-miR-310	custom
	dan-miR-311a	10.4484	8.41881	0.0388943	9.32271	10.0365	0.0306982	2.12369	4.91336	0.68043	1.74329	5.29385	0.685503	3.8055	6.4568	0.718243	4.03045	5.17492	0.437896	13.6594	8.42381	0.0573364	14.9078	8.86605	0.112849	12.6746	8.13487	0.103988	12.0737	9.37426	0.290924	8.31918	6.70698	0.371375	0.969816	5.25193	0.89324	experimental		UAUUGCACUUAUACCGGCCUGA	MIMAT0008471	count 0:type 5:dan-miR-311a	custom
	dan-miR-311b	7.78872	9.84612	0.197409	5.43717	9.19102	0.132087	17.1363	7.3495	0.0224341	6.89757	6.14626	0.159331	0.983338	5.98755	0.92902	4.19305	4.33378	0.393254	7.6954	6.96683	0.161068	7.93732	7.65797	0.342747	5.58521	5.99346	0.294858	2.16908	6.20072	0.782789	1.86478	6.65068	0.83083	5.98828	5.56823	0.45644	experimental		UAUUGCACAUUCCCCAGCCUGG	MIMAT0008475	count 0:type 5:dan-miR-311b	custom
mde-let-7b-5p	der-let-7(-0-0)T1	61.4689	21.0486	0.000338896	651.016	117.652	3.63593e-09	91.5161	24.0858	0.000448512	492.319	89.8107	7.05787e-09	36.7835	12.9608	2.49988e-05	342.837	71.2628	1.23469e-07	36.6459	14.4181	0.0828852	2251.34	337.686	2.87734e-10	1510.56	194.428	1.47993e-13	34.7155	13.2683	0.0413621	55.7853	12.3667	0.0201088	505.806	68.1534	1.55542e-13	experimental		UGAGGUAGUAGGUUGUAUAGU	MIMAT0004418,MIMAT0004190,MIMAT0009552,MIMAT0008467,MIMAT0008486,MIMAT0008596,MIMAT0000396,MIMAT0008686,MIMAT0008699,MIMAT0001198,MIMAT0008837,MIMAT0008876,MIMAT0008980,MIMAT0008996,MIMAT0009098,MIMAT0012680,MIMAT0015678,MIMAT0008354	count 290:type 1:mmu-let-7a	custom
	der-let-7(-0-0)T2_1ss-15A	48.5131	14.9826	2.67093e-05	411.802	100.717	1.06944e-05	60.5777	16.4396	0.00161312	397.234	59.5113	9.80216e-13	33.1021	14.5729	0.000830727	308.824	76.038	6.91409e-06	25.2907	11.8724	0.168697	1456.89	390.607	0.00026318	1121.43	133.252	1.08802e-14	24.0196	12.3587	0.133584	25.3452	8.33204	0.143781	364.69	52.0316	9.47464e-13	experimental		UUAUGAGGUAGUAGAUUGUAUAGUU		count 1068:type 2	custom
	der-let-7(-0-0)T3_2ss-G15T-T21C	14.7132	9.02038	0.0163573	56.2073	25.6482	0.00114927	17.124	8.93027	0.0989073	38.6767	10.0673	2.39624e-06	10.7656	8.44009	0.349749	68.01	30.0528	0.00283118	7.38193	8.9136	0.427613	29.5591	12.0949	0.0878768	16.2177	7.90462	0.0930397	3.13114	6.43018	0.757235	0.0451172	4.95195	0.994137	10.1973	7.74513	0.408268	experimental		UUAUGAGGUAGUAGUUUGUACAGUU		count 274:type 3	custom
	der-let-7(-0-1)T3_4ss-G15T-ATA20GCT	6.58594	7.88612	0.197021	5.10527	8.42424	0.165508	6.51475	7.36923	0.433756	3.45928	4.32097	0.398734	6.22994	7.24423	0.619341	4.52002	4.37902	0.411024	2.2434	6.3856	0.609909	1.84978	6.76555	0.784185	1.45452	5.56455	0.769899	2.38527	6.14572	0.77694	3.77007	7.49978	0.719386	8.79748	12.3142	0.59851	experimental		AUGAGGUAGUAGUUUGUGCUGUU		count 278:type 3	custom
	der-let-7(-0-5)T1seq	23.5582	15.8305	0.0719159	314.264	64.7919	2.84327e-08	27.3255	9.50279	0.0113568	196.633	32.0958	7.25942e-12	13.575	10.2705	0.0981592	222.526	66.7795	0.000151009	24.8388	9.87499	0.0966562	735.853	124.049	3.49846e-08	525.48	92.8129	1.05341e-07	11.5623	6.11959	0.19279	15.5403	9.87264	0.332196	153.619	31.9712	4.63739e-07	experimental		UUAUGAGGUAGUAGGUUGUGUGGUU		count 83:type 1	custom
mde-miR-1-3p	der-miR-1(-0-0)T1	10306.7	774.837	0	12265.1	963.198	0	14278.2	895.026	0	12767.6	963.611	0	13251.3	1255.5	0	12202.4	2154.79	2.27828e-09	14914.4	1204.28	0	13844.8	2579.15	6.78338e-07	13933.9	855.57	0	12858.3	489.127	0	18132.1	1009.3	0	20834	1328.47	0	experimental		UGGAAUGUAAAGAAGUAUGGAG	MIMAT0014244,MIMAT0001496,MIMAT0001471,MIMAT0004191,MIMAT0014361,MIMAT0008432,MIMAT0008534,MIMAT0008609,MIMAT0000105,MIMAT0008694,MIMAT0008724,MIMAT0001199,MIMAT0012635,MIMAT0008814,MIMAT0008867,MIMAT0008959,MIMAT0008987,MIMAT0009083,MIMAT0012681,MIMAT001	count 365169:type 1:aga-miR-1	custom
	der-miR-1(-0-4)T1seq	6998.66	617.224	0	8359.45	543.154	0	7750.53	260.762	0	7495.27	146.066	0	9564.54	827.434	0	9464.59	1277.33	4.95159e-14	7935.84	358.334	0	8216.28	495.119	0	7447.82	433.045	0	8572.76	547.586	0	7825.37	245.814	0	9340.42	242.083	0	experimental		UGGAAUGUAAAGAAGUAUAGAG		count 57:type 1	custom
	der-miR-1(-0-5)T1seq	9326.12	792.935	0	10860.3	765.648	0	10818.5	336.694	0	9573.01	215.09	0	12278.3	1131.95	0	11856.8	1639.26	3.2141e-13	11408.4	593.157	0	12042.3	668.506	0	9480.14	1986.82	3.91037e-06	10801.2	1278.03	1.11022e-16	11435.5	480.512	0	13099.9	486.164	0	experimental		UGGAAUGUAAAGAAGUACGGAG		count 62:type 1	custom
	der-miR-1(-0-6)T1seq	7277.45	615.557	0	7694.97	432.68	0	4986.01	230.708	0	5085.33	162.268	0	7282.53	773.212	0	7689.13	1231.84	1.18719e-10	3294.53	399.958	6.43929e-15	5278.81	431.429	0	3073.56	387.226	5.82867e-14	5595.56	229.44	0	843.307	189.248	2.95767e-05	2111.12	250.637	0	experimental		UGGAAUGUAAAGAAGUGUGGAG		count 60:type 1	custom
	der-miR-1(-5-0)T1seq	5291.94	379.71	0	4678.13	370.207	0	1509.48	197.197	3.77476e-15	1684.25	170.381	0	5088.71	533.719	0	5270.46	615.481	0	799.018	222.478	0.00119826	1887.09	278.678	4.98362e-10	576.479	136.501	5.33938e-05	2617.59	149.62	0	120.082	32.7765	0.00590392	512.126	31.2903	0	experimental		UGGACUGUAAAGAAGUAUGGAG		count 73:type 1	custom
	der-miR-1(-6-0)T1seq	10079.4	973.122	0	12004.5	738.161	0	11704.5	1054.34	0	11224.4	419.878	0	12393.5	1845.49	4.75942e-12	13115.7	1667.87	2.55351e-15	13302.4	802.813	0	13892.3	733.881	0	12415.8	772.305	0	12678.9	677.402	0	13324.7	487.654	0	14917.6	631.778	0	experimental		UGGAACGUAAAGAAGUAUGGAG		count 69:type 1	custom
mde-miR-10-5p	der-miR-10(-0-0)T1	3047.36	338.425	0	2633.09	361.914	1.26787e-13	2744.4	308.714	0	3036.76	314.219	0	2923.99	413.152	6.76459e-13	3609.37	554.27	4.85062e-11	1750.91	191.524	0	1003.74	139.11	6.86212e-11	1063.39	151.727	2.96849e-11	2268.49	270.315	1.11022e-16	1326.53	163.387	1.17684e-14	2199.62	199.252	0	experimental		ACCCUGUAGAUCCGAAUUUGU	MIMAT0001497,MIMAT0004419,MIMAT0014128,MIMAT0004195,MIMAT0008476,MIMAT0008549,MIMAT0008601,MIMAT0008693,MIMAT0008754,MIMAT0001214,MIMAT0008784,MIMAT0008887,MIMAT0008960,MIMAT0009033,MIMAT0009082,MIMAT0015676,MIMAT0008357	count 8464:type 1:aga-miR-10	custom
	der-miR-10(-0-0)T2_1ss-15A	2706.1	408.31	2.70852e-11	2129.79	328.823	4.81666e-11	1612.72	130.072	0	2034.65	179.85	0	2939.81	481.552	4.4118e-10	3136.25	608.151	1.97039e-07	1405.64	231.054	1.34528e-10	775.001	164.175	1.19805e-05	723.102	127.289	7.21205e-08	1884.27	194.021	0	512.231	62.4348	3.4861e-14	1064.91	102.098	0	experimental		UUAUACCCUGUAGAACCGAAUUUGU		count 350:type 2	custom
mde-miR-11-3p	der-miR-11(-0-0)T1	1109.2	135.711	1.11022e-16	985.031	276.68	0.000110951	1309.91	188.799	7.28129e-12	1095.32	170.397	1.03876e-11	1409.59	203.645	1.60216e-12	1258.03	234.866	4.70512e-08	697.008	100.625	9.17023e-10	573.824	109.525	1.4665e-05	563.669	89.2606	7.11557e-09	890.524	115.382	3.11973e-14	927.701	102.036	1.11022e-16	1422.32	165.259	0	experimental		CAUCACAGUCUGAGUUCUUGC	MIMAT0008472,MIMAT0008500,MIMAT0008572,MIMAT0000116,MIMAT0008679,MIMAT0008737,MIMAT0001215,MIMAT0008788,MIMAT0008865,MIMAT0008916,MIMAT0009010,MIMAT0009123	count 839:type 1:dme-miR-11	custom
mde-miR-12-5p	der-miR-12(-0-2)T1	2858.18	260.574	0	2573.15	274.87	0	3271.46	347.056	0	3098.65	387.35	3.33067e-16	2930.2	368.406	2.22045e-16	3164.46	427.497	4.20775e-14	2887.07	351.019	2.88658e-15	2901.32	327.153	0	3164.52	337.189	0	2343.17	195.203	0	3237.98	245.52	0	3647.59	274.501	0	experimental		UGAGUAUUACAUCAGGUACUG		count 1109:type 1	custom
	der-miR-124(-0-0)T2_1ss-13C	69.4621	22.5092	0.000107763	66.5228	14.5757	1.63847e-12	9.73083	6.3307	0.232729	25.1631	8.61012	6.4529e-05	64.409	16.4656	1.65453e-06	41.7745	18.18	0.00126177	18.6345	6.28473	0.0579032	14.2645	9.9024	0.385507	12.2922	11.0867	0.361425	26.2637	11.948	0.124202	7.25881	7.82466	0.609667	18.8299	6.71079	0.0257202	experimental		UAAGGCACGCGGCGAAUGCCAA		count 86:type 2	custom
mde-miR-124-3p	der-miR-124(-0-1)T1	1583.52	69.4604	0	1789.75	122.725	0	1959.1	151.857	0	2375.19	94.2228	0	1411.44	115.901	0	1725.94	161.047	0	1431.26	108.593	0	1607.93	151.72	0	1343.49	109.892	0	1536.34	228.389	3.72682e-11	1996.18	116.564	0	2380.77	90.1245	0	experimental		UAAGGCACGCGGUGAAUGCCAA	MIMAT0009482,MIMAT0014116,MIMAT0006100,MIMAT0006126,MIMAT0001819,MIMAT0002896,MIMAT0009625,MIMAT0002897	count 14208:type 1:dre-miR-124	custom
mde-miR-13a-3p	der-miR-13a(-0-1)T2_1ss-14-	1986.41	197.617	0	2086.66	127.84	0	2308.79	117.351	0	2173.25	118.802	0	2874.72	261.969	0	2771.34	270.845	0	2346.19	505.624	1.1102e-05	2843.44	167.163	0	2922.03	147.422	0	2460.84	153.568	0	3382.62	254.161	0	3529.46	149.452	0	experimental		UAUCACAGCCAUUUGAUGAGCU		count 255:type 2	custom
mde-miR-13b-3p	der-miR-13a(-0-5)T1	208.758	33.814	3.33067e-15	90.6866	31.6948	0.00552008	3.85553	6.52291	0.703268	7.80291	6.51125	0.320192	176.861	44.0196	3.92921e-05	237.731	75.29	0.00218052	0.00209377	5.57525	0.998569	0.0292447	5.3334	0.99457	1.71634	5.7903	0.803326	0.643293	5.47069	0.953106	3.8807	7.48688	0.772432	7.01146	6.78518	0.649911	experimental		UAUCACAGCCAUUUUGA		count 1648:type 1	custom
mde-mir-14-3p	der-miR-14(-0-0)T1	716.194	174.681	2.71142e-07	252.3	89.6367	0.000495267	29.9704	10.4914	0.0388659	30.9026	8.17106	4.85576e-07	585.308	141.151	0.0020856	785.495	184.139	1.50608e-09	3.51278	6.5986	0.679288	6.7584	8.68799	0.624631	11.7849	9.19408	0.335423	8.5691	10.4287	0.587064	4.59798	7.28099	0.774638	11.8114	5.21461	0.162003	experimental		UCAGUCUUUUUCUCUCUCCUA	MIMAT0001503,MIMAT0004423,MIMAT0004196,MIMAT0008460,MIMAT0008498,MIMAT0008602,MIMAT0000120,MIMAT0008632,MIMAT0008703,MIMAT0001219,MIMAT0008813,MIMAT0008848,MIMAT0008971,MIMAT0009043,MIMAT0009076,MIMAT0015655,MIMAT0008361	count 813:type 1:aga-miR-14	custom
mde-miR-184-3P	der-miR-184(-0-0)T1	3605.6	385.019	0	4524.66	423.545	0	4960.29	423.392	0	4270	461.942	0	4156.27	489.603	0	4138.22	626.815	2.77605e-11	5414.06	645.89	5.55112e-16	6530.12	1441.66	2.86909e-05	6844.79	624.132	0	5204.6	367.409	0	8151.15	546.121	0	7993.95	563.333	0	experimental		UGGACGGAGAACUGAUAAGGGC	MIMAT0014207,MIMAT0001476,MIMAT0014132,MIMAT0006108,MIMAT0014424,MIMAT0009530,MIMAT0008436,MIMAT0008512,MIMAT0008567,MIMAT0000331,MIMAT0008674,MIMAT0008701,MIMAT0001232,MIMAT0001853,MIMAT0008822,MIMAT0008904,MIMAT0008949,MIMAT0008989,MIMAT0009122,MIMAT001	count 6050:type 1:dme-miR-184	custom
mde-miR-210-5p	der-miR-210(-0-0)T1seq	512.7	53.0721	0	464.763	44.6076	0	574.685	62.4841	0	424.243	121.191	0.00011348	589.728	56.2433	0	539.422	76.1011	1.59872e-14	583.181	112.522	4.85684e-06	479.745	70.787	1.87387e-07	374.737	63.094	1.04876e-07	595.118	74.6902	4.21885e-15	734.542	66.2864	0	984.397	55.9417	0	experimental		CUUGUGCGUGUGACAGCGGCUAU	MIMAT0010143	count 51:type 1:lmi-miR-210	custom
	der-miR-210(-1-1)T1seq	671.007	80.1642	0	492.849	123.726	1.57023e-05	700.569	52.7776	0	564.06	34.9179	0	732.341	85.8413	0	656.115	107.239	1.49229e-10	557.552	49.2013	0	440.543	63.4725	2.07921e-08	375.493	67.9973	1.51462e-06	530.952	155.221	0.00173883	600.321	71.2747	9.80327e-14	901.064	55.3745	0	experimental		UUACUGUGCGUGUGACAGCGGCUGA		count 195:type 1	custom
	der-miR-263a(-0-0)T2_1ss-14T	1957.25	206.824	0	2015.89	305.872	5.97855e-12	1465.53	101.561	0	2457.4	73.7873	0	2348.41	293.544	1.11022e-16	2354.99	312.35	1.88738e-14	1475.34	149.351	0	2046.69	200.841	0	1453.49	434.958	0.00100978	2494.14	185.585	0	912.964	79.4278	0	1462.71	66.9165	0	experimental		UUAAUGGCACUGGUAGAAUUCACUGG		count 1037:type 2	custom
	der-miR-263a(-3-0)T1	2988.51	279.679	0	3949.34	349.341	0	4206.42	366.441	0	5317.62	413.397	0	3124.11	795.096	5.17465e-05	3440.43	616.781	7.57835e-09	3917.19	309.149	0	4758.33	529.081	0	4545.02	370.184	0	4824.04	309.852	0	5758.2	425.137	0	6685.07	416.942	0	experimental		AAUGGCACUGGAAGAAUUCAC	MIMAT0004200,MIMAT0012649,MIMAT0012692	count 58860:type 1:bmo-miR-263a	custom
mde-miR-263a-5p	der-miR-263a(-4-0)T1seq	3068.68	284.093	0	3851.76	383.326	0	3592.23	767.069	3.55113e-06	5217.98	344.228	0	3224.12	951.727	0.000480349	3943.15	597.079	2.74003e-11	3831.42	321.537	0	4955.43	309.512	0	4427.27	322.861	0	4761.22	386.933	0	5211.76	360.16	0	5994.74	249.723	0	experimental		AUGGCACUGGAAGAAUUCACGGG		count 179:type 1	custom
	der-miR-263a(-4-0)T2_1ss-15T	2444.55	197.729	0	2920.6	250.367	0	2579.16	163.267	0	3743.94	156.617	0	3065.03	288.68	0	3060.68	404.929	1.13243e-14	2400.23	213.214	0	2859.07	481.132	2.96535e-08	2583.16	372.547	2.41868e-11	3425.96	427.742	7.77156e-16	2894.23	179.914	0	3997.1	181.149	0	experimental		UUAUAUGGCACUGGUAGAAUUCACUG		count 1893:type 2	custom
mde-miR-263b-5p	der-miR-263b(-0-0)T1seq	1518.95	154.202	0	1783.03	168.413	0	1586.62	208.369	8.40439e-14	2413.23	102.813	0	1849.77	175.285	0	1873.79	235.974	3.33067e-16	1063.81	103.072	0	1260.03	137.692	1.11022e-16	1058.25	138.107	4.32099e-13	1924.66	185.371	0	1686.38	136.145	0	2474.27	169.73	0	experimental		CUUGGCACUGGGAGAAUUCACAG	MIMAT0014309	count 137:type 1:aae-miR-263b	custom
mde-mir-275-3p	der-miR-275(-0-0)T1	160.706	32.5366	1.07631e-08	201.049	22.438	0	363.919	37.9244	0	251.098	28.6449	0	89.5887	16.1343	1.3178e-11	109.73	21.5329	8.71835e-11	577.134	70.2339	1.01759e-11	352.07	98.8132	0.00219015	640.297	106.36	4.07179e-08	412.132	49.2732	1.33227e-15	917.439	83.8875	0	607.716	38.8742	0	experimental		UCAGGUACCUGAAGUAGCGCGCG	MIMAT0001508,MIMAT0004424,MIMAT0004201,MIMAT0008451,MIMAT0008503,MIMAT0008625,MIMAT0000333,MIMAT0008664,MIMAT0008744,MIMAT0001238,MIMAT0012651,MIMAT0008820,MIMAT0008880,MIMAT0008970,MIMAT0009045,MIMAT0009115,MIMAT0012693,MIMAT0015685,MIMAT0008379	count 4658:type 1:aga-miR-275	custom
mde-miR-276a-3p	der-miR-276a(-0-0)T1	2054.34	241.283	0	2061.81	288.105	4.68403e-13	2480.51	306.258	8.88178e-16	2314.94	349.901	2.73696e-11	1943.21	277.644	3.21299e-13	1816.08	472.511	8.06007e-05	3147.3	393.698	6.21725e-15	3346.7	340.303	0	4114.63	371.084	0	2086.07	217.58	0	3216.63	356.474	0	2219.46	242.256	0	experimental		UAGGAACUUCAUACCGUGCUCU	MIMAT0006782,MIMAT0001480,MIMAT0014133,MIMAT0015232,MIMAT0014393,MIMAT0008455,MIMAT0008529,MIMAT0008576,MIMAT0000337,MIMAT0008654,MIMAT0008705,MIMAT0001239,MIMAT0012652,MIMAT0008791,MIMAT0008892,MIMAT0008943,MIMAT0009008,MIMAT0009117,MIMAT0010139,MIMAT001	count 14123:type 1:dme-miR-276a	custom
	der-miR-276a(-0-0)T2_1ss-15A	1228.56	251.9	7.66395e-07	1208.41	162.643	2.39808e-14	1163.78	151.721	6.17284e-14	1353.79	126.52	0	1460.07	213.868	2.95364e-12	1394.88	227.371	2.75092e-10	1547.58	168.08	0	1337.44	200.274	1.13001e-09	1966.94	241.865	3.21965e-15	1119.76	124.6	0	1103.42	124.087	0	944.983	81.018	0	experimental		UAGGAACUUCAUACAGUGCUCU		count 51:type 2	custom
mde-miR-281-2b-5p	der-miR-281-2*(-0-0)T1	790.49	96.2945	0	881.082	80.7878	0	1054.95	110.137	0	1157.29	137.974	0	722.83	87.05	0	840.671	137.292	1.86706e-10	1494.49	149.387	0	1195.88	112.504	0	1397.66	126.828	0	935.565	119.412	5.10703e-15	1526.93	166.601	0	1324.54	110.231	0	experimental		AAGAGAGCUAUCCGUCGACAGU	MIMAT0007904,MIMAT0014358,MIMAT0009182,MIMAT0009183,MIMAT0009184,MIMAT0000349,MIMAT0009185,MIMAT0009186,MIMAT0009187,MIMAT0009188,MIMAT0009189,MIMAT0009190,MIMAT0010140,MIMAT0008384	count 5723:type 1:dme-miR-281-2*	custom
	der-miR-288	0.00704405	5.60792	0.998577	0.00772825	7.22207	0.998895	1.03604	5.20752	0.846137	1.59966	5.75041	0.850104	0.156943	5.41379	0.998524	1.80259	4.59627	0.856006	0.178414	5.25996	0.853279	0.130317	5.25258	0.958652	0.00280741	4.62586	0.998275	0.486223	5.76568	0.94221	0.00526429	5.50097	0.99855	4.46337	5.95006	0.674327	experimental		UUUCAUGUCGAUUUCAUUUCAGG	MIMAT0008551	count 0:type 5:der-miR-288	custom
mde-miR-2b-3p	der-miR-2a(-0-5)T1	7315.78	467.451	0	7216.94	724.117	0	6510.76	337.098	0	5629.93	141.91	0	7041.6	762.528	0	5985.9	1593.11	4.55273e-05	5943.65	444.895	0	6135.36	549.721	0	5242.05	562.752	0	5631.17	431.254	0	3053.76	327.005	0	4674.54	259.223	0	experimental		UAUCACAGCCAGCUUUGA		count 5848:type 1	custom
mde-miR-305-5p	der-miR-305(-0-0)T1	1235.71	299.107	3.27876e-05	1195.76	335.717	0.000154512	1484.92	135.23	0	1091.57	93.33	0	1215.69	122.723	0	1081.38	168.959	2.17685e-11	2584.34	224.86	0	2218.11	252.626	1.11022e-16	3285.75	318.809	0	1413.59	142.351	0	2507.22	181.786	0	1627.72	130.44	0	experimental		AUUGUACUUCAUCAGGUGCUCUG	MIMAT0001518,MIMAT0001486,MIMAT0004207,MIMAT0008464,MIMAT0008527,MIMAT0008558,MIMAT0000391,MIMAT0008646,MIMAT0008755,MIMAT0001255,MIMAT0008790,MIMAT0008940,MIMAT0008997,MIMAT0009067,MIMAT0015686,MIMAT0008388	count 1513:type 1:aga-miR-305	custom
	der-miR-310a	14.2885	9.27198	0.0135671	11.5169	10.0366	0.00574963	10.7311	7.72108	0.214208	4.87166	6.52944	0.31497	2.58306	7.88066	0.835986	4.03461	4.96647	0.3406	16.6562	8.51928	0.0716634	10.8343	6.94001	0.192389	13.3189	10.4224	0.217057	11.1392	9.95701	0.353773	13.321	8.56224	0.293611	5.82622	5.05652	0.370316	experimental		UAUUGCACACUUCCCGCCCUUU	MIMAT0008553,MIMAT0009092	count 0:type 5:der-miR-310a	custom
	der-miR-310b	4.87001	7.09557	0.197806	7.37321	9.91734	0.0442395	4.16637	5.17148	0.404818	3.10521	5.78585	0.509671	0.0531843	6.29307	0.998731	1.68858	3.68222	0.712363	6.96057	6.57803	0.154437	11.5578	9.06965	0.209517	9.06629	7.24065	0.142546	3.03717	7.33424	0.714316	10.1813	7.99205	0.308596	2.59932	5.52641	0.696192	experimental		UAUUGCACACUUCCCGCUCUUU	MIMAT0008485	count 0:type 5:der-miR-310b	custom
	der-miR-311b	10.1765	9.62308	0.13906	7.0772	8.66277	0.0359468	18.0704	8.85965	0.0597416	4.89631	5.21521	0.246106	3.2524	6.49396	0.778375	2.55442	3.75986	0.546823	9.78347	8.96651	0.230438	13.3684	7.302	0.138105	6.78835	7.27245	0.324969	8.96378	7.86652	0.383297	3.57487	7.02606	0.700393	3.80631	5.6085	0.592008	experimental		UAUUGCACAUUCCCCAGCCUGA	MIMAT0008520,MIMAT0009116	count 0:type 5:der-miR-311b	custom
	der-miR-311c	7.21349	7.70815	0.0923842	6.3624	8.84929	0.0458368	16.2978	7.50249	0.0339937	3.9743	7.56677	0.49881	0.439092	6.03859	0.97614	1.64481	4.1325	0.741305	4.22163	6.55013	0.341044	4.13416	6.906	0.520732	6.46794	6.92431	0.27775	2.37184	6.55925	0.757153	7.56231	6.89215	0.381093	5.59794	5.27067	0.400551	experimental		UAUUGCACAUUCACCAGCCUGA	MIMAT0008522	count 0:type 5:der-miR-311c	custom
	der-miR-312	1.66244	6.6918	0.702359	1.62613	6.56391	0.556327	3.02877	6.62633	0.652154	3.2009	5.16298	0.603184	1.38352	6.39748	0.953671	2.33875	5.88174	0.837338	0.814961	5.71429	0.707565	0.542896	5.8925	0.901052	2.2411	5.52	0.579879	1.19512	5.63594	0.866656	0.0232619	6.13384	0.995259	1.40474	5.40111	0.892214	experimental		UAUUGCACUUGAGACGGCCGGA	MIMAT0008536,MIMAT0009108	count 0:type 5:der-miR-312	custom
mde-miR-315-5p	der-miR-315(-0-2)T3_3ss-AG16GA	201.417	50.9935	1.73593e-05	142.404	33.2238	9.05895e-08	97.0789	19.8738	3.75508e-05	147.341	16.3524	0	230.873	41.8442	5.10447e-10	270.487	64.2601	6.53933e-06	38.1451	25.2933	0.186797	7.86883	7.05911	0.563658	18.6812	11.4238	0.239084	123.61	34.7786	0.00304421	12.2935	7.73954	0.476891	89.0231	19.9799	3.89086e-05	experimental		UUUUGAUUGUUGCUCGAAAUU		count 637:type 3	custom
mde-miR-317-3p	der-miR-317(-0-4)T1	1401.98	108.633	0	1774.28	89.4183	0	1651.84	131.154	0	2256.48	105.403	0	1787.53	88.277	0	1635.55	380.302	3.26153e-06	2082.32	166.863	0	2730.21	233.637	0	2440.66	246.927	0	2891.03	135.829	0	3966.47	193.37	0	4614.37	173.756	0	experimental		UGAACACAGCUGGUGGUAUC		count 1450:type 1	custom
mde-miR-31a-3p	der-miR-31a(-0-0)T1	523.899	69.5909	1.77636e-15	409.081	61.7378	5.08038e-13	495.433	44.3482	0	566.744	70.0801	0	485.191	64.1844	4.44089e-16	486.245	82.3369	2.94035e-10	565.971	86.4368	4.07239e-09	481.326	75.1221	3.74827e-07	461.781	69.3705	1.46832e-08	562.663	79.5656	1.27557e-11	690.734	88.8321	6.67155e-12	998.158	83.0911	0	experimental		UGGCAAGAUGUCGGCAUAGCUGA	MIMAT0008477,MIMAT0008519,MIMAT0008585,MIMAT0000400,MIMAT0008677,MIMAT0008723,MIMAT0001220,MIMAT0008825,MIMAT0008886,MIMAT0008967,MIMAT0009044,MIMAT0009103	count 1615:type 1:dme-miR-31a	custom
mde-miR-34-5p	der-miR-34(-0-0)T1	1993.55	197.831	0	2048.32	191.453	0	1538.4	153.498	0	3744.85	240.733	0	2093.12	231.325	0	2870.59	439.533	3.72218e-11	1208.13	146.981	1.42109e-14	1329.89	132.292	0	967.321	113.875	1.55431e-15	3948.65	245.098	0	3290.29	239.669	0	5714.3	273.837	0	experimental		UGGCAGUGUGGUUAGCUGGUUG	MIMAT0014245,MIMAT0004197,MIMAT0008439,MIMAT0008508,MIMAT0008619,MIMAT0008656,MIMAT0008715,MIMAT0001223,MIMAT0008787,MIMAT0008840,MIMAT0008955,MIMAT0008983,MIMAT0009081,MIMAT0015682,MIMAT0009616,MIMAT0008364	count 2656:type 1:dme-miR-34	custom
mde-miR-7b-5p	der-miR-7(-0-0)T1	2695.87	285.835	0	2235.18	376.937	4.60027e-10	1971.6	205.664	0	2320.86	175.795	0	2696.76	352.994	7.99361e-15	2405.02	621.485	4.53893e-05	1442.26	150.822	0	1227.01	162.152	5.3153e-12	984.081	133.944	3.3038e-12	1762.01	160.847	0	1022.74	136.089	1.72107e-12	1536.54	141.533	0	experimental		UGGAAGACUAGUGAUUUUGUUGU	MIMAT0014290,MIMAT0001523,MIMAT0001489,MIMAT0009464,MIMAT0004192,MIMAT0006634,MIMAT0014423,MIMAT0006120,MIMAT0008410,MIMAT0008537,MIMAT0008622,MIMAT0000112,MIMAT0008692,MIMAT0008742,MIMAT0001209,MIMAT0012666,MIMAT0001266,MIMAT0008771,MIMAT0008901,MIMAT000	count 1045:type 1:aga-miR-7	custom
mde-miR-79-3p	der-miR-79(-0-0)T1	239.712	42.4774	4.26104e-10	262.906	46.937	1.69133e-10	284.659	63.9222	9.53955e-06	221.06	31.5696	1.9984e-15	214.973	54.5271	9.33246e-06	200.564	41.6731	2.18236e-08	481.183	78.8471	9.8614e-07	373.319	58.4316	5.45692e-06	441.267	70.8596	8.24055e-08	318.757	47.2113	1.444e-10	341.509	41.5068	1.50138e-09	331.272	50.0626	3.41382e-12	experimental		UAAAGCUAGAUUACCAAAGCAU	MIMAT0014295,MIMAT0001524,MIMAT0008430,MIMAT0008525,MIMAT0008583,MIMAT0000352,MIMAT0008690,MIMAT0008747,MIMAT0001224,MIMAT0008769,MIMAT0008975,MIMAT0008981,MIMAT0009124	count 161:type 1:aga-miR-79	custom
mde-miR-8-3P	der-miR-8(-0-0)T1	9510.14	1019.08	0	8387.36	880.843	0	10319.7	902.701	0	7909.04	570.432	0	8388.43	1875.2	5.47582e-06	10707.2	1458.52	8.09353e-14	12070.7	1035.05	0	9573.8	835.349	0	11204.5	855.642	0	7914.3	471.729	0	10087.1	677.923	0	9151.97	624.836	0	experimental		UAAUACUGUCAGGUAAAGAUGUC	MIMAT0014215,MIMAT0001525,MIMAT0001490,MIMAT0004193,MIMAT0009507,MIMAT0008408,MIMAT0008499,MIMAT0008593,MIMAT0000113,MIMAT0008647,MIMAT0008710,MIMAT0001210,MIMAT0012669,MIMAT0008772,MIMAT0008889,MIMAT0008954,MIMAT0009013,MIMAT0009066,MIMAT0012706,MIMAT000	count 7215:type 1:aga-miR-8	custom
	der-miR-8(-0-2)T3_3ss-T12C-A14G-A20T	0.932802	5.97447	0.82187	0.674491	6.46698	0.843311	0.528833	4.21802	0.91131	2.98935	5.1764	0.6334	4.9602	7.17031	0.81523	0.0810537	4.21709	0.998106	0.0829666	5.50128	0.951162	0.317301	4.85747	0.917757	0.353966	6.10324	0.920398	0.798651	5.16676	0.907072	0.355981	4.89577	0.944559	3.82508	5.65964	0.747042	experimental		UUAUAAUACUGCCGGGUAAUGAUGGA		count 7474:type 3	custom
	der-miR-8(-0-2)T3_3ss-T12C-A14T-A20T	0.603979	6.61696	0.901089	0.246267	6.3274	0.92329	0.302501	4.92076	0.947367	3.49191	5.77831	0.702377	5.70417	8.08379	0.861706	4.26846	6.5543	0.84155	0.427354	5.23009	0.806922	0.165835	5.23216	0.948562	0.00345401	4.9687	0.998394	0.544264	5.05337	0.92763	0.00647023	5.41477	0.998526	3.0077	5.34262	0.777544	experimental		UAUAAUACUGCCUGGUAAUGAUGA		count 5257:type 3	custom
	der-miR-8(-1-2)T3_2ss-T7C-A14T	0.569972	5.93011	0.888783	0.00589131	6.06597	0.998685	0.389057	4.77555	0.943071	2.35987	4.43351	0.755957	0.158051	5.20342	0.998464	9.67737	4.66681	0.553261	0.0698716	4.85241	0.944785	0.164194	4.89022	0.94502	0.00330259	4.3105	0.998149	0.0116058	5.24193	0.998478	0.422201	5.69455	0.938547	1.0366	4.14934	0.928145	experimental		UUAUAACACUGUCUGGUAAAGAUGG		count 448:type 3	custom
	der-miR-8(-1-2)T4_4ss-A14T-GAT21ACC	0.0320907	5.51834	0.993738	0.444958	5.89108	0.865853	2.62432	5.01156	0.641512	5.10203	5.6614	0.448911	5.12689	7.39052	0.814144	3.45391	5.24615	0.740383	1.09552	4.99206	0.631525	0.52109	5.15721	0.892673	0.87157	5.08606	0.792095	0.71658	5.50438	0.92575	0.00682346	4.7753	0.998329	8.6284	4.99405	0.353491	experimental		UUAUAAUACUGUCUGGUAAAACCGU		count 94:type 4	custom
	der-miR-92a(-0-2)T3_2ss-C17T-C21T	99.4314	28.2911	3.24418e-05	63.704	19.1035	1.47457e-06	56.8497	15.5827	0.00148499	60.8062	11.0881	1.17306e-12	152.882	37.3451	1.57192e-05	135.368	28.55	1.74813e-07	26.674	10.7963	0.108285	17.1904	13.3131	0.346764	15.3663	9.63184	0.224827	57.974	21.9184	0.0517085	16.6319	8.61835	0.304609	17.7675	7.54873	0.0615347	experimental		UUACAUUGCACUUGUCUCGGUCUGA		count 521:type 3	custom
mde-miR-92a-3p	der-miR-92a(-1-0)T1seq	534.198	72.1997	6.88338e-15	451.947	55.3844	0	561.315	79.6457	1.38924e-11	397.437	46.219	0	503.745	79.3018	7.62912e-12	483.05	95.3495	6.18856e-08	958.045	100.465	0	666.112	73.7376	8.54872e-14	754.436	102.165	1.27486e-11	562.375	129.964	9.65617e-05	809.427	73.9258	0	800.119	91.2697	0	experimental		UAUUGCACUUGUCCCGGCCUAU	MIMAT0001527	count 1283:type 1:aga-miR-92a	custom
	der-miR-92a(-1-1)T1seq	651.57	75.6935	0	565.048	73.1651	1.11022e-16	731.512	86.31	4.44089e-16	576.066	67.7797	0	646.334	91.4314	2.33147e-14	615.641	98.9809	9.04772e-11	924.11	269.502	0.00263493	897.325	86.1877	0	997.193	97.948	0	770.512	105.049	1.06315e-12	952.793	97.3257	0	933.177	73.577	0	experimental		UAUUGCACUUGUCCCGGCCUA	MIMAT0014228	count 79:type 1:aae-miR-92a	custom
mde-mir-92b-3p	der-miR-92b(-1-0)T1	593.096	68.8262	0	492.134	86.9368	3.09064e-10	569.247	54.0328	0	419.26	30.9238	0	508.494	78.9971	9.40203e-12	429.945	74.1374	4.50822e-10	1052.3	111.088	0	740.512	94.7925	6.74362e-11	991.101	134.785	4.04587e-12	645.147	97.7154	7.16917e-11	863.289	96.1977	3.33067e-16	716.982	62.8301	0	experimental		AUUGCACUAGUCCCGGCCUGC		count 645:type 1	custom
mde-miR-9a-5p	der-miR-9a(-0-0)T1	1108.85	114.987	0	916.419	128.004	9.37028e-14	830.721	97.0008	0	730.482	68.4865	0	1132.02	157.352	8.9817e-14	923.065	148.005	1.04477e-10	1766.9	232.849	2.0034e-12	1517.5	201.976	5.37292e-12	1782.59	368.217	1.75714e-06	765.371	97.316	4.66294e-15	874.409	105.173	8.21565e-15	252.441	36.0279	1.24789e-13	experimental		UCUUUGGUUAUCUAGCUGUAUGA	MIMAT0014323,MIMAT0001526,MIMAT0002279,MIMAT0001491,MIMAT0004194,MIMAT0006674,MIMAT0009508,MIMAT0008458,MIMAT0008505,MIMAT0008589,MIMAT0000114,MIMAT0008670,MIMAT0008717,MIMAT0001211,MIMAT0012671,MIMAT0001769,MIMAT0008800,MIMAT0008843,MIMAT0008929,MIMAT000	count 1895:type 1:hsa-miR-9	custom
mde-miR-9c-5p	der-miR-9b(-0-0)T2_1ss-10G	438.625	75.2882	5.4096e-10	416.905	76.7705	4.53309e-09	547.954	87.7531	2.27399e-09	484.676	78.4523	6.65769e-11	477.449	74.0081	8.10241e-12	417.024	80.1867	2.44867e-08	1405.72	243.933	2.61174e-07	1401.03	161.018	3.88578e-15	2109.66	218.088	0	629.167	110.428	1.8736e-08	1346.01	147.655	0	400.452	42.7129	0	experimental		UCUUUGGUGGUUUUAGCUGUAU		count 117:type 2	custom
	der-miR-9c(-0-0)T1	45.0622	22.256	0.018797	29.656	14.3976	0.000214303	18.1004	7.842	0.0703895	23.1667	10.0932	0.00182534	47.867	21.5077	0.013228	63.7807	21.9043	3.94338e-05	11.3275	7.81068	0.214862	4.06591	7.49244	0.701376	23.8344	10.7291	0.0648414	8.52165	10.0508	0.574701	1.59511	5.80181	0.875152	2.44204	4.58312	0.766024	experimental		UCUUUGGUAUUCUAGCUGUAGA	MIMAT0014212,MIMAT0001530,MIMAT0014380,MIMAT0008456,MIMAT0008554,MIMAT0008606,MIMAT0000392,MIMAT0008683,MIMAT0008746,MIMAT0001213,MIMAT0008812,MIMAT0008924,MIMAT0008992,MIMAT0009112	count 452:type 1:aga-miR-9c	custom
mde-miR-iab-4-5p	der-miR-iab-4-5p(-0-0)T1	78.5706	20.374	4.79363e-06	69.8771	18.6266	2.55949e-07	89.7399	18.8615	5.96577e-05	93.0518	14.2814	9.62563e-14	178.24	32.2783	4.54798e-10	132.257	34.7165	4.97905e-06	23.8728	10.4109	0.144685	11.089	10.6347	0.485084	21.0319	11.2	0.157955	50.2472	16.7479	0.0264354	8.0621	8.71779	0.647247	87.4228	18.1873	1.38811e-05	experimental		ACGUAUACUGAAUGUAUCCUGA	MIMAT0014278,MIMAT0001531,MIMAT0001493,MIMAT0009162,MIMAT0014357,MIMAT0008440,MIMAT0008523,MIMAT0008578,MIMAT0000412,MIMAT0008680,MIMAT0008740,MIMAT0001205,MIMAT0012677,MIMAT0008832,MIMAT0008855,MIMAT0008963,MIMAT0009004,MIMAT0009089,MIMAT0008393	count 1080:type 1:aga-miR-iab-4	custom
	dgr-miR-274	82.1477	18.0328	1.97844e-08	84.3095	21.2029	2.22567e-08	183.103	29.5283	7.55272e-09	143.814	14.7384	0	189.164	24.6606	0	154.552	22.608	1.11022e-16	135.301	27.5076	0.00019668	140.691	32.0016	0.0014993	144.907	17.586	8.25928e-11	174.655	38.4823	4.45753e-05	332.641	53.0606	1.50778e-07	377.738	37.3139	0	experimental		GUUUGUGACCGACACUAACGGGUAGU	MIMAT0008623,MIMAT0008655,MIMAT0008920	count 0:type 5:dgr-miR-274	custom
mde-miR-276a-5p	dgr-miR-276a*(-0-0)T2_1ss-9T	19.2602	12.5915	0.0228382	15.1366	9.84882	0.000705894	33.6574	9.55009	0.00287506	19.209	6.63536	3.4667e-06	24.7125	9.54839	0.000559746	20.3586	9.767	0.00173268	83.2149	16.1248	0.000400782	85.3312	29.2309	0.0217366	90.8374	34.3282	0.0124843	39.337	17.5677	0.077037	78.722	19.7044	0.00519443	45.5489	10.479	3.21662e-05	experimental		AGCGAGGUUUAGAGUUCCUACG		count 164:type 2	custom
	dgr-miR-276b*	17.9869	9.77537	0.00906591	18.1774	11.4688	0.00045665	22.463	9.91316	0.0510852	15.9555	7.64886	0.00279358	27.5996	12.4948	0.00599772	17.1154	9.57813	0.00408468	46.0029	16.8287	0.0482838	43.0149	20.6357	0.123326	59.9648	20.2882	0.0111388	23.4436	12.1258	0.151944	45.2475	12.9917	0.0558425	32.2512	8.11435	0.000313476	experimental		UAGCGAGGUAUAGAGUUCCUACG	MIMAT0008573	count 0:type 5:dgr-miR-276b*	custom
	dgr-miR-284	1.16349	5.74041	0.771134	0.0814701	5.56467	0.974015	1.18104	5.0171	0.82392	3.91838	5.6872	0.595239	3.45555	8.13623	0.902043	0.993832	4.11551	0.967929	0.000580581	4.89359	0.99837	0.0207988	5.42744	0.991026	0.75095	5.78289	0.819663	0.314028	5.48533	0.962066	0.0992986	5.50396	0.981418	0.0342528	3.99728	0.998003	experimental		CAAAGUCAGCAACUUGAUUCCAGCAAUUG	MIMAT0008611,MIMAT0008977	count 0:type 5:dgr-miR-284	custom
	dgr-miR-309	0.0102724	4.87465	0.997839	0.00610927	6.06166	0.998684	0.00957677	4.82465	0.998346	1.74688	5.18755	0.841526	3.34776	8.13574	0.908475	4.53054	5.58082	0.74213	0.0848205	4.68714	0.942829	0.00210812	5.28522	0.998469	0.211835	5.01197	0.946246	0.0117402	6.39072	0.998751	0.00604521	5.61264	0.998578	3.48821	5.21292	0.762703	experimental		UCACUGGGUGAAGUUUGUCGUA	MIMAT0008577,MIMAT0008660,MIMAT0008958	count 0:type 5:dgr-miR-309	custom
	dgr-miR-9b	1.7688	6.95198	0.753078	2.18864	10.3793	0.689161	2.05859	5.25876	0.742281	4.54658	4.72774	0.499163	22.3193	11.7466	0.409093	13.2795	13.1203	0.526498	0.534008	5.01193	0.79583	0.00328211	5.18773	0.998462	0.00431823	4.2926	0.998141	1.07416	5.73825	0.906413	0.0080673	5.4766	0.998543	2.00648	5.31268	0.876745	experimental		UCUUUGGUGAUUUUAGCUCUAUG	MIMAT0008582	count 0:type 5:dgr-miR-9b	custom
mde-bantam	dme-bantam	15158	1089.15	0	15505	1444.27	0	16136.6	575.721	0	12908.5	688.543	0	15581.9	2016.3	4.66294e-15	14485.1	1876.22	3.33067e-15	16742.1	963.059	0	15198.9	1070.35	0	14378.6	1028.37	0	12688.8	776.926	0	8757.72	375.449	0	9989.45	567.641	0	experimental		UGAGAUCAUUUUGAAAGCUGAUU	MIMAT0008409,MIMAT0008533,MIMAT0008559,MIMAT0000365,MIMAT0008634,MIMAT0008721,MIMAT0001197,MIMAT0008775,MIMAT0008861,MIMAT0008966,MIMAT0008985,MIMAT0009057	count 0:type 5:dme-bantam	custom
	dme-miR-100	3.93532	6.59929	0.372311	6.29617	7.57999	0.0682276	6.40029	7.59233	0.490902	27.9444	10.547	0.000532416	8.46465	7.25789	0.484309	14.7465	11.058	0.174596	2.00422	5.40917	0.624229	2.47725	5.49321	0.70091	2.01131	5.52949	0.713699	5.22879	8.25488	0.65881	3.10114	6.64279	0.771632	13.9069	7.60655	0.237153	experimental		AACCCGUAAAUCCGAACUUGUG	MIMAT0008478,MIMAT0008488,MIMAT0008557,MIMAT0000357,MIMAT0008637,MIMAT0008796,MIMAT0008872,MIMAT0008973,MIMAT0009048,MIMAT0009059	count 0:type 5:dme-miR-100	custom
mde-miR-1000-5p	dme-miR-1000(-0-2)T1	1041.1	160.849	4.14148e-11	850.255	244.382	0.000172141	938.232	103.071	0	1077.26	116.459	0	1107.35	179.936	1.34386e-10	1119.68	235.765	4.38469e-07	475.259	179.273	0.0212414	400.642	61.359	5.04622e-07	288.249	53.6082	8.39116e-06	932.731	153.162	8.89451e-10	514.623	72.2887	4.43987e-10	1010.62	97.2669	0	experimental		AUAUUGUCCUGUCACAGCA		count 2076:type 1	custom
	dme-miR-1001	0.285141	5.5533	0.93957	1.06897	7.02513	0.758453	0.34648	5.06731	0.946483	4.30655	6.4167	0.634381	0.158154	4.74251	0.998315	0.124242	4.25886	0.998123	0.000534196	5.7041	0.998601	0.00200707	5.17526	0.998458	0.337312	5.29225	0.900117	0.0113075	5.59066	0.998573	0.00552363	5.56554	0.998566	4.11446	5.50119	0.708126	experimental		UGGGUAAACUCCCAAGGAUCA	MIMAT0005521	count 0:type 5:dme-miR-1001	custom
	dme-miR-1002	1.8575	5.78746	0.600564	0.513495	6.04192	0.829909	8.05547	7.32312	0.313512	11.9147	8.90936	0.141321	4.38875	7.79564	0.799905	2.98428	3.80995	0.612489	2.4579	6.81902	0.548243	1.43258	5.54769	0.766014	2.99726	6.21513	0.56581	3.28442	7.25485	0.715785	0.858259	5.61077	0.896911	2.42254	5.16133	0.774195	experimental		UUAAGUAGUGGAUACAAAGGGCGA	MIMAT0005483	count 0:type 5:dme-miR-1002	custom
	dme-miR-1003	0.00717411	4.73589	0.998315	0.0056559	5.5912	0.998573	0.00826671	4.86502	0.99836	1.79482	5.03685	0.816531	0.186172	6.2515	0.998721	0.137355	4.72812	0.998309	0.0709461	4.82372	0.896339	0.00153307	5.27469	0.998487	0.00251018	4.44702	0.998206	0.0100329	5.72866	0.998607	0.00460015	5.4432	0.998534	0.55868	4.31165	0.964529	experimental		UCUCACAUUUACAUAUUCACAG	MIMAT0005016,MIMAT0012428	count 0:type 5:dme-miR-1003	custom
	dme-miR-1004	1.72389	6.86574	0.678374	1.88432	7.85767	0.524307	0.299548	4.93485	0.946932	4.57696	6.6249	0.48576	1.02831	5.57752	0.948419	0.0630924	4.33703	0.998159	0.822182	5.17237	0.625543	1.69804	4.71001	0.564888	1.55479	6.66892	0.696037	1.98305	6.78864	0.799824	0.666128	4.8507	0.889627	1.74713	5.18217	0.825246	experimental		UCUCACAUCACUUCCCUCACAG	MIMAT0005017	count 0:type 5:dme-miR-1004	custom
	dme-miR-1005	3.95717	8.37771	0.411313	2.16317	8.15804	0.520614	1.20817	5.2448	0.823752	2.83403	5.76606	0.570451	1.6398	5.91805	0.906628	1.53469	4.94056	0.77611	4.56722	6.74018	0.279351	2.12564	6.91681	0.718663	9.75535	7.79217	0.144683	4.26844	7.98374	0.658734	6.10611	7.07213	0.492085	8.5107	6.81059	0.314046	experimental		UCUGGAAUCUUUAAUUCGCAG	MIMAT0005018,MIMAT0012468	count 0:type 5:dme-miR-1005	custom
	dme-miR-1006	0.00814928	5.11055	0.998439	0.251785	5.99116	0.938722	0.0606359	5.26762	0.991073	2.82944	5.72491	0.752493	5.65326	7.87557	0.855294	10.6641	19.2963	0.812525	0.067434	4.93447	0.95016	0.00240591	5.59943	0.998575	0.232859	5.22868	0.948429	0.0127481	6.10289	0.998692	0.00672081	5.08627	0.998431	1.10771	4.91343	0.937923	experimental		UAAAUUCGAUUUCUUAUUCAUAG	MIMAT0005019,MIMAT0012252,MIMAT0012444	count 0:type 5:dme-miR-1006	custom
	dme-miR-1007	0.00746247	5.09367	0.998434	0.00584308	6.24602	0.998723	0.893449	5.67146	0.876059	0.960484	4.93259	0.888101	0.181161	5.39289	0.998518	3.41519	7.33159	0.893886	0.0638579	5.29887	0.949232	0.00184142	5.59511	0.998574	0.00280757	4.55039	0.998247	0.363782	5.69514	0.957757	0.00538148	4.81276	0.998342	6.8663	7.11061	0.516543	experimental		UAAGCUCAAUUAACUGUUUGCA	MIMAT0005020	count 0:type 5:dme-miR-1007	custom
	dme-miR-1008	0.00739916	6.54065	0.99878	0.00578066	6.43332	0.99876	0.00847389	4.7388	0.998316	0.0336079	4.35053	0.998165	0.194908	5.62287	0.998578	0.143328	3.623	0.997793	0.000376804	4.65343	0.998285	0.111764	5.7957	0.953592	0.00250189	4.37469	0.998176	0.40248	5.39905	0.949612	0.00467269	5.01741	0.99841	1.75449	5.20715	0.87764	experimental		UCACAGCUUUUUGUGUUUACA	MIMAT0005021	count 0:type 5:dme-miR-1008	custom
	dme-miR-1009	0.00744608	5.52927	0.998557	0.00582753	6.45815	0.998765	1.0233	4.82094	0.834156	1.5786	4.17533	0.828812	0.181928	5.43176	0.998528	0.136126	3.74728	0.997867	0.000424745	5.22435	0.998473	0.00158287	5.92631	0.998654	0.00264246	4.60411	0.998267	0.673229	5.3471	0.917074	0.00479184	5.11894	0.998441	0.160308	3.91046	0.987893	experimental		UCUCAAAAAUUGUUACAUUUCAG	MIMAT0005022	count 0:type 5:dme-miR-1009	custom
	dme-miR-1010	0.267804	6.45721	0.953237	2.22144	7.12112	0.477955	1.05907	4.69913	0.828937	2.82101	5.88507	0.680783	1.50611	6.56239	0.955073	4.72537	6.22042	0.694377	0.911509	4.36284	0.634993	0.318817	5.84203	0.930539	0.185523	5.03498	0.946526	1.27326	6.18606	0.878671	0.00642705	5.45137	0.998536	2.28277	5.27311	0.8446	experimental		UUUCACCUAUCGUUCCAUUUGCAG	MIMAT0005023,MIMAT0012274,MIMAT0012464	count 0:type 5:dme-miR-1010	custom
	dme-miR-1011	6.9198	6.64288	0.0748574	6.0888	9.13082	0.0714235	6.11334	6.94752	0.42104	14.0607	10.8171	0.0686903	6.23697	7.7191	0.512895	1.33883	4.96059	0.788187	16.9189	13.8616	0.202735	15.0634	10.1997	0.225699	12.0492	9.97753	0.246797	13.6054	11.4918	0.287691	21.8243	10.2215	0.177254	34.7533	9.36518	0.000825762	experimental		UUAUUGGUUCAAAUCGCUCGCAG	MIMAT0005024,MIMAT0012500	count 0:type 5:dme-miR-1011	custom
	dme-miR-1012	0.00699775	4.7337	0.998314	0.00547879	5.58722	0.998572	3.35753	5.24797	0.530867	9.37784	6.90818	0.280603	0.138209	6.37239	0.998746	1.25665	4.33843	0.928077	0.384599	5.95198	0.802288	0.168875	5.47083	0.947719	0.18573	5.18423	0.948066	0.0106927	4.85205	0.998355	1.37845	6.23681	0.834988	0.42658	4.3341	0.965324	experimental		UUAGUCAAAGAUUUUCCCCAUAG	MIMAT0005025,MIMAT0012426	count 0:type 5:dme-miR-1012	custom
	dme-miR-1013	3.21219	7.68727	0.42687	6.19742	9.46002	0.0811244	5.07573	6.91806	0.459565	3.32911	5.93484	0.45783	1.44897	6.52514	0.871865	1.5911	4.15881	0.687683	17.9388	10.8014	0.0194525	14.4392	11.2416	0.209773	19.3899	13.6522	0.077496	8.6364	9.20364	0.412261	19.1597	9.40599	0.12016	3.38439	6.02284	0.638611	experimental		AUAAAAGUAUGCCGAACUCG	MIMAT0005026	count 0:type 5:dme-miR-1013	custom
	dme-miR-1014	0.00776709	5.60034	0.998575	0.00620835	5.94177	0.998657	1.06481	5.30984	0.84854	5.20708	5.62241	0.580108	0.192178	4.92323	0.998376	0.146873	4.13579	0.998066	0.000442257	4.69952	0.998302	0.00175742	5.87563	0.998642	0.00277667	5.19436	0.998464	0.0112773	5.14995	0.998451	0.00508897	5.62238	0.998581	0.992213	4.32736	0.931619	experimental		AAAAUUCAUUUUCAUUUGCAG	MIMAT0005027	count 0:type 5:dme-miR-1014	custom
	dme-miR-1015	0.00757668	7.24765	0.998899	0.182788	5.70191	0.952711	2.22502	5.5643	0.7153	5.9721	5.56342	0.488782	0.165456	5.75112	0.99861	1.59723	5.16715	0.939801	0.0534852	5.41882	0.950429	0.00205282	6.20953	0.998715	0.00305334	5.45785	0.998538	0.0115732	6.23109	0.998719	0.00568825	5.08264	0.99843	2.57792	5.18629	0.830224	experimental		UCCUGGGACAUCUCUCUUGCAG	MIMAT0005028	count 0:type 5:dme-miR-1015	custom
	dme-miR-1016	0.345228	5.66374	0.916136	0.65649	5.72855	0.767877	4.14309	5.45563	0.464719	3.86292	5.77263	0.46317	2.64944	7.56661	0.832123	2.27361	4.89282	0.757479	2.58087	5.30791	0.395171	3.4994	5.70499	0.487014	1.74537	5.10973	0.652793	4.80377	6.00444	0.508224	1.61112	5.39415	0.803248	7.78402	5.43447	0.277206	experimental		UUCACCUCUCUCCAUACUUAG	MIMAT0005029	count 0:type 5:dme-miR-1016	custom
	dme-miR-1017	5.29761	8.35071	0.259784	5.15834	10.0016	0.154685	19.3953	9.17202	0.0422597	13.1607	8.23233	0.0213646	0.631311	6.51725	0.957808	3.65483	4.75604	0.390936	9.75583	8.50914	0.180134	12.6044	8.48859	0.240595	14.4434	7.59271	0.0630565	4.65463	7.64718	0.629184	12.8444	10.0155	0.324697	10.5124	6.59569	0.188495	experimental		GAAAGCUCUACCCAAACUCAUCC	MIMAT0005030	count 0:type 5:dme-miR-1017	custom
mde-miR-10-3p	dme-miR-10-3p(-0-0)T1	4431.87	608.852	2.2915e-13	5153.22	526.351	0	5905.95	555.7	0	5612.22	490.531	0	5654.71	646.951	0	5389.48	1366.99	3.80025e-05	5175.22	576.79	0	4511.25	698.295	2.11262e-09	4549.89	359.362	0	5127.22	343.653	0	5318.98	417.835	0	5538.37	462.107	0	experimental		CAAAUUCGGUUCUAGAGAGGUUU	MIMAT0015226,MIMAT0014405,MIMAT0012531	count 189458:type 1:dme-miR-10	custom
	dme-miR-10-3p(-0-0)T2_1ss-14C	3740.93	368.998	0	4297.19	485.26	0	4870.31	341.593	0	4363.82	463.424	0	4869.91	596.975	1.11022e-16	5062.39	642.44	2.44249e-15	3481.29	482.274	5.8662e-12	2884.37	263.831	0	2724.66	266.427	0	4015.05	348.197	0	3127.15	268.007	0	3384.87	753.539	2.35312e-06	experimental		CAAAUUCGGUUCUCGAGAGGUUU		count 1315:type 2	custom
	dme-miR-10-3p(-0-6)T1seq	4283.41	487.626	0	4963.81	574.779	0	5175.71	500.132	0	5260.45	371.363	0	5702.33	723.594	1.9984e-15	5260.29	843.054	2.60269e-10	4428.25	388.52	0	3750.55	310.835	0	3428.38	354.011	0	4727.61	444.651	0	3808.78	316.243	0	4582.97	277.273	0	experimental		CAAAUUCGGUUCUAGAGCGGUUU		count 55:type 1	custom
	dme-miR-10-3p(-1-1)T4_2ss-A4C-G17T	95.441	30.1032	0.000483606	56.1447	18.2294	0.000467569	10.9574	7.74888	0.316031	15.0784	8.06785	0.104509	164.464	65.5204	0.0125905	232.104	28.9297	1.11022e-16	0.00205178	5.26317	0.998484	0.00553587	5.29963	0.998494	1.07659	4.96308	0.83877	5.22824	6.605	0.673335	0.0117503	5.23131	0.998475	3.61134	5.6126	0.787656	experimental		CAACUUCGGUUCUAGAUAGGUUU		count 57:type 4	custom
	dme-miR-10-3p(-3-0)T1seq	4420.22	540.743	2.22045e-16	5278.77	439.58	0	5041.09	1509.06	0.000963923	5687.24	449.99	0	6079.85	759.871	5.55112e-16	5855.47	929.876	2.81763e-10	5057.78	385.296	0	4366.59	981.823	2.53612e-05	4386.36	356.563	0	4945.84	374.867	0	4786.2	340.576	0	5399.82	401.76	0	experimental		CACAUUCGGUUCUAGAGAGGUUU		count 161:type 1	custom
	dme-miR-10-3p(-5-0)T1seq	4010.64	647.543	3.30208e-10	4385.05	1238.7	0.000192032	5935.91	607.598	0	5585.23	464.884	0	5296.73	1359.41	5.61849e-05	5844.05	870.71	1.47714e-11	5035.92	312.591	0	4594.9	345.996	0	4334.83	342.836	0	4998.07	580.842	0	4917.76	432.674	0	5321.08	336.673	0	experimental		CAAACUCGGUUCUAGAGAGGUUU		count 52:type 1	custom
mde-miR-137-3p	dme-miR-137(-0-0)T1	2619.59	322.554	1.11022e-16	2656.73	377.842	1.13853e-12	2908.55	293.685	0	2838.74	254.98	0	2755.27	346.258	3.33067e-16	3032.29	481.4	1.4571e-10	1809.87	384.805	2.97118e-06	1480.6	185.478	1.03251e-14	1262.78	112.593	0	2427.03	267.856	0	1835.08	214.017	0	2553.3	197.161	0	experimental		UAUUGCUUGAGAAUACACGUAG	MIMAT0014274,MIMAT0010107,MIMAT0014126,MIMAT0014413,MIMAT0009527,MIMAT0005507,MIMAT0012238,MIMAT0012494,MIMAT0009628,MIMAT0009645	count 479:type 1:dme-miR-137	custom
	dme-miR-184*	2.45848	6.31729	0.515068	5.6661	7.78426	0.091722	27.6013	8.90829	0.00667607	26.8959	8.48965	2.84702e-05	5.61098	7.21265	0.57669	4.42769	5.05579	0.371473	8.46644	6.1065	0.141241	22.7142	9.57251	0.0875088	6.72262	7.86803	0.39179	1.41084	6.56887	0.872862	4.4673	8.51303	0.725044	11.9044	7.37215	0.202228	experimental		CCUUAUCAUUCUCUCGCCCCG	MIMAT0008511,MIMAT0008566,MIMAT0000330,MIMAT0008821,MIMAT0008903,MIMAT0009121	count 0:type 5:dme-miR-184*	custom
mde-miR-190-5p	dme-miR-190(-0-0)T1	2893.25	662.121	1.03287e-05	2515.1	390.397	4.25846e-11	2111.29	146.969	0	2444.36	159.12	0	3051.54	369.83	0	3080.6	433.41	6.23834e-13	884.928	154.229	3.26001e-07	677.412	182.064	0.00149226	540.051	93.4763	6.76456e-08	1817.87	247.231	6.92779e-14	418.222	57.1879	8.58597e-11	836.904	101.987	2.02061e-14	experimental		AGAUAUGUUUGAUAUUCUUGGUUG	MIMAT0014243,MIMAT0010100,MIMAT0014127,MIMAT0014402,MIMAT0005467,MIMAT0012227,MIMAT0012449	count 13169:type 1:dme-miR-190	custom
	dme-miR-193	5.89352	8.24505	0.223247	2.64638	8.14143	0.453183	8.15968	7.06152	0.277081	8.85812	6.10145	0.0443895	3.80253	6.99332	0.730097	1.10373	4.10327	0.826101	9.04862	7.16362	0.152828	11.8346	10.5068	0.313592	5.83851	7.35115	0.388654	3.36052	9.31634	0.772689	7.42292	7.73502	0.505098	5.90872	5.90967	0.439852	experimental		UACUGGCCUACUAAGUCCCAAC	MIMAT0014305,MIMAT0005468,MIMAT0012278,MIMAT0012452	count 0:type 5:dme-miR-193	custom
	dme-miR-2279	0.0077504	5.19928	0.998465	0.00613333	4.34199	0.998162	0.00909019	3.94953	0.99798	2.30814	5.99827	0.792927	0.198547	5.34757	0.998505	0.154134	4.48861	0.998218	0.000448098	4.75027	0.99832	0.00180277	4.95195	0.998389	0.00281855	4.60672	0.998268	0.0112647	5.50403	0.99855	0.00534649	5.01258	0.998408	2.72435	6.11084	0.822874	experimental		UUUCACGCGAAGAUAUUUAUUU	MIMAT0011785	count 0:type 5:dme-miR-2279	custom
	dme-miR-2279*	0.00757222	5.91863	0.998652	0.00599009	5.40565	0.998524	0.359056	4.52277	0.939988	5.5422	5.48942	0.52787	0.177909	5.6577	0.998587	0.178859	3.69839	0.996755	0.0473327	5.43369	0.950546	0.00184777	5.8863	0.998645	0.00285005	5.25842	0.998483	0.0112028	5.52917	0.998557	0.00530176	5.17738	0.998459	4.41066	7.76485	0.788207	experimental		UUAAAUAUCUGUGUGUGAAAUU	MIMAT0011784	count 0:type 5:dme-miR-2279*	custom
	dme-miR-2280	0.0076814	5.1778	0.998459	0.00615428	5.86833	0.99864	0.00899311	5.11754	0.998441	1.2459	5.24485	0.890914	0.207509	5.34158	0.998503	2.0514	5.11244	0.930831	0.000411658	4.76726	0.998326	0.00169028	5.60963	0.998578	0.00270188	5.61908	0.99858	0.0109817	5.65251	0.998588	0.00512437	6.12142	0.998697	1.8384	5.765	0.89314	experimental		UCUUAGCUUGGCAAUAAAAUAU	MIMAT0011786	count 0:type 5:dme-miR-2280	custom
	dme-miR-2280*	0.00759985	5.45712	0.998538	0.00601479	5.11489	0.99844	0.00868838	5.14064	0.998448	3.04993	5.301	0.721307	0.199608	5.19033	0.99846	0.283405	3.91649	0.995129	0.000400761	5.17067	0.998457	0.126214	5.50656	0.95114	0.00263801	5.2858	0.998491	0.0107344	4.7114	0.998306	0.00478707	5.34291	0.998507	0.0369006	3.79442	0.997896	experimental		AAUUUACUUCCAAGCUAACUGA	MIMAT0011787	count 0:type 5:dme-miR-2280*	custom
	dme-miR-2281	0.00754001	5.46602	0.99854	0.00590336	5.85835	0.998638	0.446086	4.1666	0.918234	3.78999	5.79613	0.648281	0.171541	4.90793	0.998371	2.83665	6.51887	0.877334	0.0507768	5.44951	0.950812	0.001923	4.65335	0.998285	0.00288612	5.27186	0.998487	0.420051	6.95199	0.96398	0.00549634	4.93349	0.998383	4.28538	6.59382	0.72408	experimental		UAUCUGUAUCUGCAGUAUUGC	MIMAT0011789	count 0:type 5:dme-miR-2281	custom
	dme-miR-2281*	0.0075381	5.59941	0.998575	0.00602735	5.75428	0.998613	1.03218	5.84342	0.863476	0.690381	5.02142	0.944547	0.185922	5.52422	0.998553	0.138812	3.49495	0.997713	0.000434852	6.04555	0.99868	0.00175695	5.65376	0.998589	0.00270529	4.76708	0.998326	0.0108246	5.50375	0.99855	0.00517802	5.93109	0.998655	2.6748	4.74981	0.829224	experimental		AUUAUCUGCAGCUGCAGAUGCAA	MIMAT0011788	count 0:type 5:dme-miR-2281*	custom
	dme-miR-2282	0.00753521	5.51132	0.998552	0.00597719	5.70854	0.998602	0.0124489	5.16326	0.997772	0.742739	5.09861	0.943996	0.203247	4.64087	0.998277	0.152008	3.36382	0.997623	0.000370373	5.0129	0.998408	0.00152596	4.81107	0.998342	0.0225703	5.2794	0.989841	0.0545868	6.03988	0.993375	0.0046048	4.7685	0.998327	0.0365002	4.28574	0.998137	experimental		AUCGGUGAGCUAAAAAUAGAAU	MIMAT0011790	count 0:type 5:dme-miR-2282	custom
	dme-miR-2283	0.00753002	5.55188	0.998563	0.00600774	6.00257	0.998671	1.05596	4.79725	0.83136	1.31523	4.5811	0.879023	0.183741	5.74431	0.998608	0.137664	4.10238	0.998051	0.000441	4.56652	0.998253	0.00933804	4.65904	0.993896	0.00272011	4.98662	0.9984	0.010845	5.87739	0.998642	0.00507361	4.98107	0.998398	1.76381	5.21526	0.892819	experimental		GAAAAUAUCAUGAAUACGACAAU	MIMAT0011791	count 0:type 5:dme-miR-2283	custom
	dme-miR-2489	0.00757783	5.54107	0.99856	0.00596339	4.74602	0.998319	0.00884032	4.72233	0.99831	1.20264	4.95539	0.884055	0.191199	5.87538	0.998639	0.187766	4.14081	0.997099	0.00042538	4.44349	0.998204	0.00172366	5.23362	0.998476	0.0026872	4.66624	0.99829	0.047944	5.67768	0.994512	0.257434	6.63306	0.959227	3.52706	5.61388	0.781027	experimental		UAUUGUAUGUUGUAUUUGCAGU	MIMAT0012196,MIMAT0012510	count 0:type 5:dme-miR-2489	custom
	dme-miR-2490	0.055814	6.16595	0.990224	0.590242	7.6082	0.879493	0.158808	5.02491	0.97688	1.75129	5.15827	0.829396	1.0397	5.65108	0.97762	2.86514	4.85668	0.869705	0.020196	4.78967	0.982363	0.00237434	5.43123	0.998531	0.165091	4.43092	0.939421	1.06965	5.64576	0.889289	0.00647527	5.30136	0.998495	6.69194	6.3155	0.61138	experimental		UGAAGCGAUAAAGCAGGUUGCAA	MIMAT0012197	count 0:type 5:dme-miR-2490	custom
	dme-miR-2491	1.04526	7.22277	0.856073	5.49887	9.04892	0.334589	2.34537	5.12402	0.730824	7.88717	5.85637	0.325419	24.4054	14.9089	0.348411	9.86177	6.71712	0.462304	0.00120033	4.73024	0.998313	0.00380092	5.55077	0.998563	0.598779	6.04684	0.911717	1.81016	6.72713	0.869925	1.03636	5.95497	0.909384	11.8803	9.96569	0.465099	experimental		CGCUGUUGCCUUUGCAGUUGCU	MIMAT0012198	count 0:type 5:dme-miR-2491	custom
	dme-miR-2492	0.299201	5.71788	0.939396	0.306887	6.54793	0.928448	1.48539	5.82305	0.815869	1.89554	5.25993	0.839238	0.176185	5.39466	0.998518	3.55834	7.39106	0.84097	0.000481907	4.47181	0.998216	0.00187724	5.83614	0.998614	0.183368	5.73801	0.953016	0.0111498	5.67021	0.998593	0.00525426	4.67866	0.998295	0.0370705	4.72328	0.99831	experimental		AUGUUUUGUCGAGAGCUUUCAAA	MIMAT0012199	count 0:type 5:dme-miR-2492	custom
	dme-miR-2493	31.4951	12.4896	0.000335672	27.1044	13.8122	7.48105e-05	13.3859	7.92676	0.121692	5.24452	7.38492	0.308913	10.6326	10.1946	0.29168	4.88464	5.1083	0.171309	35.6118	12.2809	0.0297673	39.131	18.4285	0.114283	27.4613	10.8626	0.0285246	19.6572	10.2356	0.132135	30.1066	16.6691	0.155612	8.64595	7.2861	0.321145	experimental		CCGUGUGUAUUUGUGCGAGGCGU	MIMAT0012201	count 0:type 5:dme-miR-2493	custom
	dme-miR-2493*	5622	555.865	0	6154.66	695.698	0	7599.71	755.784	0	4870.28	452.231	0	3193.27	611.561	5.58435e-08	2779.86	372.602	4.75175e-14	8401.03	932.444	0	8869.03	853.939	0	13565	985.258	0	6462.84	367.188	0	8375.55	579.621	0	3568.79	262.726	0	experimental		GCUCACACACACACACAGCCA	MIMAT0012200	count 0:type 5:dme-miR-2493*	custom
	dme-miR-2495	190.753	38.092	1.98839e-09	116.133	20.0407	3.20192e-11	97.4518	18.5798	2.72311e-05	245.559	22.7933	0	96.0447	22.8617	5.6562e-07	157.064	32.4165	1.68153e-07	6.71858	6.56066	0.4956	0.569744	6.74436	0.959449	12.8102	6.52188	0.168644	65.9269	30.8432	0.0650292	8.96616	6.1512	0.532653	40.3167	12.8786	0.0136252	experimental		UGGCACUUCAAUUGGGCUGACU	MIMAT0012204	count 0:type 5:dme-miR-2495	custom
	dme-miR-2495*	12.091	9.51365	0.0227218	10.6604	9.89126	0.00991608	11.3847	8.52192	0.170058	5.65738	5.94114	0.185648	0.0968551	5.20881	0.995963	1.62724	5.04101	0.744191	11.7254	9.74505	0.153927	13.2884	7.24324	0.0943436	7.88032	8.58871	0.290524	4.7137	8.33519	0.617923	12.4713	11.8554	0.371692	1.42439	4.48483	0.810575	experimental		CGGCACCUAAUUGAAAUGCCCGCC	MIMAT0012205	count 0:type 5:dme-miR-2495*	custom
	dme-miR-2496	268.855	41.1217	1.99507e-13	208.515	41.1421	2.15058e-09	157.66	35.5545	2.58546e-05	145.204	25.922	2.27147e-10	161.995	30.6289	1.33856e-08	88.8942	26.6009	3.85542e-05	216.662	58.5847	0.00157628	129.08	46.6732	0.031113	340.504	56.4547	3.39006e-07	219.231	54.0326	0.000173451	149.827	28.0733	0.000223576	31.3163	24.4156	0.22544	experimental		GCGGGGCACUCACACACGCAUA	MIMAT0012207	count 0:type 5:dme-miR-2496	custom
	dme-miR-2496*	0.0249152	5.51692	0.995064	0.851645	6.38388	0.792274	0.0091219	4.90306	0.998373	1.89306	5.6312	0.8505	0.18121	6.37698	0.998746	3.18776	6.54386	0.874645	0.000488688	4.88419	0.998366	0.00190653	5.56346	0.998566	0.00293369	4.96034	0.998392	0.0114381	6.12861	0.998698	0.632169	5.4563	0.902113	0.991853	5.59025	0.94935	experimental		GUGCGUGUGUGAGAGGCCAUCGUA	MIMAT0012206	count 0:type 5:dme-miR-2496*	custom
	dme-miR-2497	0.0072153	5.69868	0.9986	0.00567041	4.65174	0.998285	0.00821314	4.85921	0.998358	0.033834	4.12935	0.998067	0.1962	5.3054	0.998493	0.142037	3.45379	0.997685	0.000351373	4.97522	0.998396	0.227338	4.72417	0.886383	0.00348355	5.34609	0.997947	0.00980806	5.70374	0.998601	0.00437909	5.38789	0.998519	0.0336186	4.14612	0.998075	experimental		ACAACAUUUACAAUGUUUGCAG	MIMAT0012209	count 0:type 5:dme-miR-2497	custom
	dme-miR-2497*	0.477465	6.27295	0.913588	0.525045	6.18324	0.866383	0.675769	4.82594	0.889524	0.0333006	4.5723	0.998254	0.179046	5.60097	0.998573	0.141026	4.67315	0.998289	0.000442912	4.65921	0.998288	0.00176008	5.65255	0.998588	0.00272289	4.22978	0.998114	0.0106752	4.85976	0.998358	0.00510704	5.14804	0.99845	1.79846	5.03306	0.888142	experimental		GUAAGCAUUGCAAAAUGUAGUUGUU	MIMAT0012208	count 0:type 5:dme-miR-2497*	custom
	dme-miR-2498	0.433833	6.21918	0.917894	0.6296	7.05182	0.852171	2.01107	6.50654	0.788006	4.48556	5.65464	0.55254	0.125727	4.74096	0.998315	4.72487	4.46819	0.666456	0.000786804	5.45801	0.998538	0.431592	5.42105	0.908015	1.18029	6.25144	0.795016	2.11649	8.1349	0.857544	2.17339	6.44344	0.789552	5.98638	6.61171	0.620225	experimental		AAACUGGCAUUCCCGUCUUACUU	MIMAT0012211	count 0:type 5:dme-miR-2498	custom
	dme-miR-2498*	0.00748995	4.91585	0.998377	0.158172	6.0001	0.952387	0.00933361	5.25035	0.99848	0.0310665	4.93466	0.998383	0.173399	5.30036	0.998492	5.32561	5.68438	0.789165	0.000539268	5.40209	0.998523	0.00200319	5.40127	0.998523	0.170269	5.05013	0.94674	0.483491	5.47571	0.943444	0.00603137	5.42039	0.998528	4.15784	5.14209	0.728927	experimental		UAAAGGCUGUUAUGCUUAUUUUUG	MIMAT0012210	count 0:type 5:dme-miR-2498*	custom
	dme-miR-2499	2.42321	7.45436	0.626625	0.920389	7.71282	0.81261	2.02803	6.18051	0.774247	1.54453	4.71871	0.812419	0.134204	5.78316	0.998618	5.97342	6.64245	0.623107	0.0663763	5.56758	0.9517	0.00221316	6.03291	0.998677	0.372607	5.22122	0.898679	0.81209	6.46996	0.917052	0.32287	5.25379	0.948436	0.816224	4.43417	0.936109	experimental		AUGCGGAUGACAUUCACGUCCGUA	MIMAT0012213	count 0:type 5:dme-miR-2499	custom
	dme-miR-2499*	0.24995	5.7959	0.949474	0.835657	7.20705	0.815379	0.175235	5.28755	0.974912	1.22731	5.26924	0.892215	0.157178	5.0528	0.998418	7.11319	5.10189	0.635426	0.0231488	4.96372	0.977399	0.00229609	5.79347	0.998623	0.0820382	5.45667	0.975119	0.0117759	5.82752	0.998631	0.753874	5.63959	0.904208	2.64631	4.62253	0.824442	experimental		CGUGCGUAGACGUCAGCGCAAUGC	MIMAT0012212	count 0:type 5:dme-miR-2499*	custom
	dme-miR-2500	0.399397	6.59007	0.916719	1.7379	7.08391	0.590399	0.749041	5.59055	0.881438	0.0243722	5.0047	0.998405	0.117776	4.82294	0.998344	5.03457	7.62199	0.730919	0.339094	5.26646	0.810528	0.330097	4.99466	0.895211	1.57112	5.42124	0.656052	0.368182	5.64037	0.954664	0.385634	5.63791	0.951789	5.58952	4.40703	0.480249	experimental		GGAUUUUGUGUGUGGACCUCAG	MIMAT0012215	count 0:type 5:dme-miR-2500	custom
	dme-miR-2500*	1.64468	6.31203	0.723103	1.56526	7.26006	0.657538	2.52297	5.65389	0.699923	5.29322	4.76847	0.413269	3.70103	9.01487	0.883563	5.28318	6.58882	0.683617	0.102568	4.84715	0.944595	0.267094	5.56444	0.946274	0.480709	4.88119	0.892141	0.904019	5.34988	0.905098	0.00666594	5.46211	0.998539	2.15659	5.89612	0.840118	experimental		GUAAGGAACACACAUAUACAAUACC	MIMAT0012214	count 0:type 5:dme-miR-2500*	custom
	dme-miR-2501	6.85131	8.8716	0.199945	6.19594	7.78676	0.0398709	3.58721	5.93666	0.563966	2.13686	4.9903	0.645732	0.066901	5.86478	0.998638	4.94379	5.35858	0.480963	6.446	8.18283	0.284779	1.24771	6.43052	0.839809	3.80952	7.06837	0.513542	2.1596	6.30828	0.783595	2.12263	5.48845	0.759075	6.27512	5.88833	0.484745	experimental		GUAAGUUUGGAGUGCCUGGGCUAA	MIMAT0012216	count 0:type 5:dme-miR-2501	custom
	dme-miR-2501*	0.220959	5.25432	0.948674	0.00569273	5.0712	0.998427	0.706143	4.70098	0.885617	0.0321513	4.40029	0.998186	0.178141	5.15157	0.998448	4.90406	7.11359	0.800778	0.107038	5.00632	0.892956	0.00173294	5.0833	0.99843	0.00274372	5.07907	0.998429	0.0102906	4.8115	0.998342	0.00517448	5.51933	0.998554	0.921677	4.71035	0.939595	experimental		ACUCUUGCAAUCAAACUUUCUUU	MIMAT0012217	count 0:type 5:dme-miR-2501*	custom
mde-miR-252-5p	dme-miR-252(-0-0)T1	3811.04	397.903	0	4691.53	521.675	0	5164.57	502.959	0	4918.24	511.582	0	3674.7	458.475	3.33067e-16	4025.32	613.464	2.51181e-11	5086.59	394.074	0	5252.22	505.648	0	5100.19	511.276	0	4980.21	496.773	0	6212.14	466.792	0	6287.13	380.953	0	experimental		CUAAGUACUAGUGCCGCAGGAG	MIMAT0010124,MIMAT0014373,MIMAT0009536,MIMAT0005516,MIMAT0012261,MIMAT0012465,MIMAT0015701	count 886:type 1:dme-miR-252	custom
	dme-miR-274	74.2794	11.3803	1.11022e-16	80.858	13.7107	0	160.793	21.4317	1.54088e-11	128.711	14.7922	0	166.152	19.42	0	172.345	26.7881	1.42109e-14	147.856	40.8658	0.0022134	116.354	36.6729	0.0221082	171.048	33.4069	3.44291e-05	189.671	46.0451	0.000261502	361.695	45.5577	1.812e-09	418.354	45.3029	0	experimental		UUUUGUGACCGACACUAACGGGUAAU	MIMAT0008521,MIMAT0000332,MIMAT0008758,MIMAT0001237,MIMAT0008828,MIMAT0009052	count 0:type 5:dme-miR-274	custom
	dme-miR-276*	26.7051	15.239	0.0251903	16.0305	12.5038	0.0138572	11.77	7.17859	0.189128	13.9816	6.37679	0.00322206	23.9405	12.5713	0.0478078	16.8986	10.5836	0.0328195	8.59015	6.81816	0.279695	14.4665	13.2961	0.383559	16.4736	11.3024	0.172958	12.8505	10.0903	0.347562	7.12571	8.63464	0.620926	6.98813	6.35535	0.446191	experimental		CAGCGAGGUAUAGAGUUCCUACG	MIMAT0008575,MIMAT0000336,MIMAT0009007	count 0:type 5:aga-miR-276	custom
mde-miR-276b-3p	dme-miR-276b	1487.4	217.083	3.12539e-12	1182.92	243.08	4.11636e-07	966.594	86.2975	0	994.532	70.5467	0	1351.63	252.812	3.18043e-08	1389.98	283.315	5.54559e-07	1335.81	171.435	2.49134e-13	1078.66	193.14	5.63835e-07	1627.85	200.616	4.77396e-15	1032.1	159.579	1.30154e-10	551.946	78.0579	5.28163e-10	475.52	55.2865	0	experimental		UAGGAACUUAAUACCGUGCUCU	MIMAT0008446,MIMAT0008542,MIMAT0008574,MIMAT0000354,MIMAT0008631,MIMAT0008750,MIMAT0001240,MIMAT0008778,MIMAT0008895,MIMAT0008942,MIMAT0009019,MIMAT0009125	count 0:type 5:dme-miR-276b	custom
	dme-miR-280	0.238997	5.86342	0.953959	0.156095	6.33534	0.963413	0.00915111	4.32969	0.998157	1.93512	5.45658	0.823475	0.195196	5.68948	0.998594	5.53142	9.75758	0.791469	0.000451743	5.86879	0.998641	0.00180966	5.13778	0.998447	0.00283804	3.71799	0.997854	0.0112041	5.33534	0.998504	0.00536763	5.51348	0.998553	2.51385	6.02247	0.827873	experimental		UGUAUUUACGUUGCAUAUGAAAUGAUA	MIMAT0008438,MIMAT0008492,MIMAT0008616,MIMAT0000343,MIMAT0008663,MIMAT0008722,MIMAT0001244,MIMAT0008767,MIMAT0008965,MIMAT0009028,MIMAT0009065	count 0:type 5:dme-miR-280	custom
mde-miR-281-1-3p	dme-miR-281	262.823	50.5475	6.21357e-09	250.737	41.4966	4.82403e-12	235.047	27.7549	5.01821e-14	200.981	30.905	5.61773e-14	279.65	56.5906	7.86346e-09	326.527	69.8927	7.48745e-07	180.724	49.6079	0.00341462	64.6768	53.7839	0.330166	167.679	44.3968	0.00212733	192.956	41.6919	3.99781e-05	98.3246	24.7868	0.018836	167.222	22.8291	4.09672e-14	experimental		UGUCAUGGAAUUGCUCUCUUUGU	MIMAT0008429,MIMAT0008502,MIMAT0008588,MIMAT0000345,MIMAT0008642,MIMAT0008728,MIMAT0001245,MIMAT0008783,MIMAT0008906,MIMAT0008927,MIMAT0008995,MIMAT0009061	count 0:type 5:dme-miR-281	custom
	dme-miR-281-1*	397.768	54.9745	2.66454e-15	459.512	63.5607	2.88658e-15	470.561	47.9973	0	413.133	32.5618	0	314.494	51.5662	2.81719e-12	355.769	77.0074	3.28565e-07	485.73	85.0881	2.7275e-06	261.668	46.4868	6.07606e-05	331.659	49.6428	2.67239e-08	361.979	57.6284	1.59906e-09	284.201	46.9227	6.90068e-06	337.273	43.2588	1.11022e-16	experimental		AAGAGAGCUGUCCGUCGACAGU	MIMAT0008428,MIMAT0008501,MIMAT0008587,MIMAT0000344,MIMAT0008641,MIMAT0008727,MIMAT0008782,MIMAT0008905,MIMAT0008926,MIMAT0008994,MIMAT0009060	count 0:type 5:dme-miR-281-1*	custom
	dme-miR-282	0.322348	5.66446	0.931641	0.173577	6.13426	0.951543	0.00851825	4.46833	0.998214	0.656988	4.69677	0.932272	0.144491	5.64405	0.998584	5.487	5.0478	0.724755	0.623272	5.43431	0.682567	0.742209	5.55185	0.780138	0.00298173	5.31958	0.9985	0.010187	5.56019	0.998565	0.00546413	5.56164	0.998565	0.857528	4.89195	0.942383	experimental		AAUCUAGCCUCUACUAGGCUUUGUCUGU	MIMAT0008509,MIMAT0008614,MIMAT0000346,MIMAT0008645,MIMAT0008716,MIMAT0001246,MIMAT0008792,MIMAT0008883,MIMAT0008932,MIMAT0009026,MIMAT0009071	count 0:type 5:dme-miR-282	custom
	dme-miR-284	0.63951	5.56526	0.858988	0.636688	6.20737	0.831596	0.00912364	4.59889	0.998265	0.0878977	4.65821	0.993642	0.131743	5.19437	0.998462	6.35919	7.54863	0.624667	0.312821	5.88297	0.869914	0.00219521	5.00038	0.998404	0.58423	5.56329	0.859019	0.010758	5.21999	0.998471	2.17764	6.40016	0.75131	5.0722	6.04902	0.581874	experimental		UGAAGUCAGCAACUUGAUUCCAGCAAUUG	MIMAT0008513,MIMAT0000348,MIMAT0008708,MIMAT0001248,MIMAT0008798,MIMAT0008902,MIMAT0009087	count 0:type 5:dme-miR-284	custom
	dme-miR-285	5.67889	10.7639	0.479497	7.52892	9.15915	0.120576	8.04874	6.87176	0.360503	12.5634	8.62154	0.125125	30.1362	15.9134	0.129023	22.2064	17.7684	0.253017	1.82798	5.33918	0.633868	0.263422	5.74425	0.95293	0.2937	5.87024	0.953893	2.46873	6.48049	0.814104	0.882333	5.16679	0.893603	7.96759	4.55217	0.400754	experimental		UAGCACCAUUCGAAAUCAGUGC	MIMAT0008419,MIMAT0008514,MIMAT0008581,MIMAT0000356,MIMAT0008651,MIMAT0001249,MIMAT0008809,MIMAT0008888,MIMAT0008969,MIMAT0008984,MIMAT0009088	count 0:type 5:dme-miR-285	custom
	dme-miR-286	82.5608	20.553	4.69817e-07	91.1587	26.5215	1.45761e-05	109.533	24.6284	0.000136528	100.811	16.3737	2.498e-14	130.117	25.9274	1.30976e-09	142.718	25.8986	2.6095e-11	62.1667	15.9143	0.00662886	46.9061	26.9916	0.197076	44.7156	16.1032	0.0257472	118.065	30.909	0.0011966	84.7965	23.8848	0.0204255	164.719	27.3514	4.97259e-10	experimental		UGACUAGACCGAACACUCGUGCU	MIMAT0008444,MIMAT0008491,MIMAT0008590,MIMAT0000359,MIMAT0008643,MIMAT0008709,MIMAT0001250,MIMAT0008797,MIMAT0008859,MIMAT0008950,MIMAT0008999,MIMAT0009109	count 0:type 5:dme-miR-286	custom
	dme-miR-287	0.712929	5.64558	0.860572	0.16679	6.26161	0.956979	0.00927192	4.02679	0.998018	0.0323687	3.99448	0.998002	0.175356	5.59418	0.998571	5.6952	6.55013	0.765582	0.000507633	4.62272	0.998274	0.145213	4.95334	0.945718	0.00297088	4.75484	0.998322	0.40454	5.3719	0.95215	0.00571629	5.81696	0.998628	1.53749	4.20861	0.889507	experimental		UGUGUUGAAAAUCGUUUGCAC	MIMAT0008424,MIMAT0008483,MIMAT0008563,MIMAT0000360,MIMAT0008659,MIMAT0008757,MIMAT0001251,MIMAT0008770,MIMAT0008899,MIMAT0008930,MIMAT0009003	count 0:type 5:dme-miR-287	custom
	dme-miR-288	0.495006	6.57795	0.901832	0.00504001	4.74052	0.998317	0.00801446	3.76083	0.997878	0.0278031	4.53289	0.998239	0.148698	5.62375	0.998579	1.87004	4.97411	0.87008	0.445134	5.98242	0.781985	0.367738	5.38999	0.856613	0.159933	4.795	0.943895	0.00928563	5.99447	0.998669	0.00470103	6.0156	0.998674	1.36982	5.61135	0.897519	experimental		UUUCAUGUCGAUUUCAUUUCAUG	MIMAT0008406,MIMAT0008600,MIMAT0000363,MIMAT0008675,MIMAT0008753,MIMAT0001252,MIMAT0008806,MIMAT0008897,MIMAT0008952,MIMAT0009050,MIMAT0009094	count 0:type 5:dme-miR-288	custom
	dme-miR-289	5748.74	371.223	0	5216	553.328	0	5034.01	285.445	0	669.205	38.5887	0	863.825	95.9496	0	474.8	57.0729	0	18397.1	1121.39	0	18618	675.391	0	22327	1120.35	0	7667.28	318.299	0	13561.6	323.646	0	398.326	35.0857	0	experimental		UAAAUAUUUAAGUGGAGCCUGCGACU	MIMAT0008555,MIMAT0000364,MIMAT0008748,MIMAT0001253,MIMAT0008807,MIMAT0008873,MIMAT0009118	count 0:type 5:dme-miR-289	custom
	dme-miR-3	0.0070092	5.80217	0.998625	1.78465	6.86563	0.60927	0.00866843	5.2086	0.998468	2.32382	5.94488	0.768542	0.135957	5.84782	0.998633	2.23992	5.0106	0.907992	0.133319	4.82666	0.884296	0.286526	4.72189	0.890239	0.148971	5.33391	0.949575	0.99764	6.19982	0.894771	0.00570346	5.25021	0.99848	2.96921	5.1571	0.776305	experimental		UCACUGGGCAAAGUGUGUCUCA	MIMAT0008423,MIMAT0008538,MIMAT0008580,MIMAT0000108,MIMAT0008668,MIMAT0008698,MIMAT0001203,MIMAT0008836,MIMAT0008862,MIMAT0008957,MIMAT0009046,MIMAT0009074	count 0:type 5:dme-miR-3	custom
	dme-miR-303	0.21963	5.25813	0.952132	0.00557785	5.77005	0.998617	0.00921044	4.53331	0.99824	0.678648	4.67512	0.930691	0.160136	5.52043	0.998552	8.32736	6.07246	0.582863	0.21126	5.5451	0.863999	0.320258	4.531	0.890346	0.00310926	4.17601	0.998089	0.0109702	6.13699	0.9987	0.367218	4.49744	0.939581	2.05963	5.08122	0.866314	experimental		UUUAGGUUUCACAGGAAACUGGU	MIMAT0000388	count 0:type 5:dme-miR-303	custom
	dme-miR-303(-0-3)T4_3ss-G5T--10G-C13G	0.431123	4.71289	0.889176	0.00495811	5.93713	0.998656	3.20379	5.42629	0.573574	5.71401	5.74353	0.357969	0.106279	6.02683	0.998674	2.7508	4.38271	0.697212	0.548628	5.02583	0.752992	0.941134	5.52887	0.825821	1.20346	5.22217	0.741865	0.0110298	6.1759	0.998708	1.59916	6.27474	0.828076	6.6644	4.93344	0.42681	experimental		UUAUGUUUGCAGAGGAAACUGAGAC		count 61:type 4	custom
mde-miR-304-5p	dme-miR-304	0.230505	5.39081	0.953305	0.00610462	5.44384	0.998534	1.05041	5.10786	0.843517	2.54246	5.44728	0.783746	0.171706	5.32049	0.998498	2.73439	6.51915	0.898905	0.000521873	5.06936	0.998426	0.00199918	5.39117	0.99852	0.00298687	4.90652	0.998374	0.419016	6.05058	0.955053	0.00565626	5.58916	0.998572	3.41912	5.66489	0.76728	experimental		UAAUCUCAAUUUGUAAAUGUGAG	MIMAT0008413,MIMAT0008548,MIMAT0008595,MIMAT0000390,MIMAT0008657,MIMAT0001254,MIMAT0008801,MIMAT0008882,MIMAT0008976,MIMAT0009011,MIMAT0009073	count 0:type 5:dme-miR-304	custom
	dme-miR-306	21.9267	13.5938	0.0446764	16.0848	19.038	0.094604	9.16841	7.90218	0.360326	22.9718	9.17882	0.00175761	44.2275	12.7905	0.00599961	46.2885	16.0744	0.0011584	4.08296	6.81286	0.544405	3.36961	6.77567	0.70927	2.25753	7.39774	0.780771	4.00309	7.58266	0.727005	2.7503	7.37818	0.822843	8.20964	7.3398	0.517266	experimental		UCAGGUACUUAGUGACUCUCAA	MIMAT0008450,MIMAT0008494,MIMAT0008592,MIMAT0000393,MIMAT0008648,MIMAT0008759,MIMAT0001256,MIMAT0008804,MIMAT0008913,MIMAT0008986,MIMAT0009068	count 0:type 5:dme-miR-306	custom
	dme-miR-306*	5.92868	7.35674	0.138574	4.01383	7.46315	0.178496	2.68488	5.55801	0.631487	4.39842	4.82758	0.23373	0.0521818	6.28981	0.998731	5.60368	5.48735	0.285629	11.7709	10.4538	0.195748	9.72687	10.616	0.38828	10.4313	7.0062	0.106773	7.00515	6.8636	0.401955	5.6074	7.44205	0.56739	4.47645	5.5465	0.540828	experimental		GGGGGUCACUCUGUGCCUGUGC	MIMAT0008495,MIMAT0000394,MIMAT0008805,MIMAT0009069	count 0:type 5:dme-miR-306*	custom
	dme-miR-307-as	0.760134	5.35105	0.816176	1.77094	7.20703	0.570079	0.00862731	4.45149	0.998208	0.669011	5.21047	0.946903	0.14134	5.11862	0.998439	4.0439	7.52125	0.815331	0.542934	5.55172	0.784975	0.288947	6.17527	0.912919	0.00303037	5.37804	0.998516	1.15593	6.24685	0.866956	0.00561031	5.39998	0.998522	2.24453	4.14127	0.787366	experimental		UCACACCCAGGUUGAGUGAGUC	MIMAT0012195,MIMAT0012281	count 0:type 5:dme-miR-307-as	custom
	dme-miR-307-as*	0.00726869	5.47157	0.998542	0.680757	6.62859	0.838261	0.00845153	4.17052	0.998087	0.032567	4.78565	0.998332	0.182064	5.4642	0.998537	0.138634	4.0323	0.998017	0.090651	5.04792	0.897271	0.00165204	5.66031	0.99859	0.00260772	5.19957	0.998466	0.0103612	5.00868	0.998407	0.00488161	5.07308	0.998427	1.41026	4.89955	0.912391	experimental		UCACUCAAGGAGGUUGUGAUGG	MIMAT0012194	count 0:type 5:dme-miR-307-as*	custom
	dme-miR-308	0.00748962	6.36365	0.998746	0.00579895	6.23584	0.99872	0.00908308	4.42035	0.998195	0.0319999	4.77747	0.998329	0.183172	5.21464	0.998467	3.59027	5.48972	0.881279	0.116253	4.51757	0.886353	0.00187271	5.74233	0.998611	0.00284284	4.56301	0.998251	0.372494	4.99963	0.946454	0.00562114	4.81901	0.998344	3.52934	4.82719	0.754254	experimental		AAUCACAGGAUUAUACUGUGAG	MIMAT0008421,MIMAT0008479,MIMAT0008565,MIMAT0000399,MIMAT0008689,MIMAT0008732,MIMAT0001258,MIMAT0008793,MIMAT0008877,MIMAT0008968,MIMAT0009038,MIMAT0009100	count 0:type 5:dme-miR-308	custom
	dme-miR-309	0.512252	5.29523	0.892677	0.00578228	6.90569	0.998845	0.0089152	4.56838	0.998253	0.0319004	4.46349	0.998212	0.175911	5.03305	0.998412	1.72056	5.04665	0.936808	0.000455723	5.18559	0.998461	0.0017762	5.71288	0.998603	0.14237	5.01425	0.946333	0.913698	5.11959	0.879942	0.00517835	5.45531	0.998537	0.94571	4.61254	0.937676	experimental		GCACUGGGUAAAGUUUGUCCUA	MIMAT0008453,MIMAT0008487,MIMAT0000401,MIMAT0008803,MIMAT0008894,MIMAT0009085	count 0:type 5:dme-miR-309	custom
	dme-miR-310	45.2023	15.6391	3.85344e-05	32.86	12.1195	4.15483e-08	27.8683	11.6655	0.0128147	4.71231	6.93415	0.286019	3.30852	6.99303	0.638496	3.17895	5.0002	0.3507	67.9184	23.7807	0.00887899	65.1536	17.5483	0.0133709	65.0607	22.7799	0.0182965	50.8772	17.7525	0.00746217	55.9119	13.9147	0.00162487	2.41763	5.49677	0.708871	experimental		UAUUGCACACUUCCCGGCCUUU	MIMAT0000402,MIMAT0008779,MIMAT0008841	count 0:type 5:dme-miR-310	custom
	dme-miR-311	11.4237	9.07301	0.0317293	10.4363	10.313	0.00862322	6.09253	6.46994	0.342019	2.9507	4.87613	0.436015	1.07916	5.92281	0.906065	2.05298	5.41393	0.678726	12.3356	9.80145	0.0895274	10.1162	9.01317	0.281736	8.64467	8.16618	0.202562	8.31265	7.78938	0.362954	9.45039	12.4154	0.487656	3.36999	5.70521	0.620749	experimental		UAUUGCACAUUCACCGGCCUGA	MIMAT0008489,MIMAT0000403,MIMAT0008799,MIMAT0008857,MIMAT0009091	count 0:type 5:dme-miR-311	custom
	dme-miR-312	0.539793	5.9742	0.873878	1.14748	7.61446	0.688802	0.00770785	4.99588	0.998403	0.832813	4.66149	0.888607	0.0977121	5.24076	0.998476	2.01191	4.79396	0.84218	0.854088	5.03394	0.587827	1.4469	5.85662	0.664416	1.16294	5.28234	0.72874	1.86269	6.12832	0.778377	0.828139	5.47928	0.855469	0.0229169	3.84979	0.997927	experimental		UAUUGCACUUGAGACGGCCUGA	MIMAT0000404	count 0:type 5:dme-miR-312	custom
	dme-miR-313	17.2814	13.5288	0.0412276	10.9195	8.88643	0.00149749	5.42891	5.07629	0.297373	1.84553	5.90211	0.663833	2.22139	6.28718	0.790512	3.48284	5.23918	0.429683	42.289	19.385	0.00777421	34.9848	20.0544	0.0620342	18.5691	9.8717	0.0743306	13.764	10.7267	0.268342	31.8836	11.9321	0.0694531	2.08575	5.46157	0.7516	experimental		UAUUGCACUUUUCACAGCCCGA	MIMAT0000405	count 0:type 5:dme-miR-313	custom
	dme-miR-314	0.809971	6.02623	0.82059	1.16634	7.19198	0.668854	0.00835206	5.33164	0.998503	0.0218849	4.5034	0.998228	0.098967	5.61989	0.998579	5.07242	7.33921	0.736649	1.4473	5.90075	0.537428	0.586392	6.25571	0.875779	2.91755	6.53348	0.562801	2.44626	6.27141	0.735832	1.45552	6.10686	0.825845	0.666504	4.95687	0.944067	experimental		UAUUCGAGCCAAUAAGUUCGG	MIMAT0008465,MIMAT0008528,MIMAT0008598,MIMAT0000406,MIMAT0008644,MIMAT0008720,MIMAT0001260,MIMAT0008795,MIMAT0008864,MIMAT0008908,MIMAT0009025,MIMAT0009077	count 0:type 5:dme-miR-314	custom
	dme-miR-316	1.82453	6.28016	0.606546	1.90797	6.95806	0.425276	0.934292	5.17656	0.846724	1.03276	4.84426	0.827253	0.071224	5.53065	0.998556	2.74568	4.80643	0.713875	0.892033	4.89691	0.645806	2.83859	4.60633	0.42861	2.29111	5.96248	0.594618	3.74438	7.13718	0.645377	3.4189	6.14676	0.616427	1.06431	4.58956	0.882051	experimental		UGUCUUUUUCCGCUUACUGGCG	MIMAT0008449,MIMAT0008496,MIMAT0008591,MIMAT0000408,MIMAT0008764,MIMAT0001262,MIMAT0008818,MIMAT0008869,MIMAT0008945,MIMAT0009000,MIMAT0009080	count 0:type 5:dme-miR-316	custom
	dme-miR-318	0.477804	5.26464	0.900917	0.00607154	6.00361	0.998671	0.0094117	5.08539	0.998431	0.102053	4.21201	0.992245	1.49166	6.2398	0.969493	2.81949	5.22833	0.89793	0.0739597	5.30342	0.94939	0.00197657	5.09144	0.998433	0.00299705	5.0374	0.998416	0.0111733	5.01033	0.998407	0.00581939	5.01016	0.998407	3.54304	5.64308	0.755604	experimental		UCACUGGGCUUUGUUUAUCUCA	MIMAT0008463,MIMAT0008518,MIMAT0008584,MIMAT0000410,MIMAT0008684,MIMAT0008749,MIMAT0001264,MIMAT0008817,MIMAT0008907,MIMAT0008922,MIMAT0009015,MIMAT0009079	count 0:type 5:dme-miR-318	custom
	dme-miR-33	2.9776	7.86744	0.541454	0.617312	6.97982	0.841039	0.00878193	4.60823	0.998268	0.486663	4.89542	0.953899	0.110019	4.7605	0.998322	5.18994	5.10401	0.654576	0.779713	6.13441	0.721105	0.571774	5.16391	0.843801	1.01282	5.68888	0.780002	1.54343	6.07835	0.842918	0.301853	6.12489	0.955786	1.90383	5.63905	0.839425	experimental		AGGUGCAUUGUAGUCGCAUUG	MIMAT0008461,MIMAT0008545,MIMAT0008603,MIMAT0000342,MIMAT0008695,MIMAT0008743,MIMAT0001222,MIMAT0008802,MIMAT0008866,MIMAT0008941,MIMAT0009042,MIMAT0009063	count 0:type 5:dme-miR-33	custom
	dme-miR-375(-0-6)T1	2004.06	339.358	1.06086e-09	1434.4	243.284	1.18161e-09	500.577	69.1014	6.36624e-12	626.122	46.0526	0	1019.62	142.137	6.28104e-09	1258.54	199.25	4.51084e-13	19.0591	13.6751	0.283998	42.1213	13.2395	0.0753284	9.99432	7.8976	0.378064	80.3034	27.0805	0.0161131	0.184188	5.5119	0.987569	6.78858	5.70054	0.461739	experimental		UUUGUUCGUUUGGCUU		count 13275:type 1	custom
	dme-miR-4	0.604664	5.86307	0.867704	0.380971	6.40372	0.875954	0.00860677	4.9392	0.998385	0.419556	4.68394	0.941302	0.115778	5.06725	0.998423	7.50924	5.56799	0.457474	1.34996	6.08626	0.519122	0.889121	5.52728	0.802957	1.01544	5.91582	0.788005	0.335693	5.81564	0.962103	0.0060986	5.55097	0.998563	5.03999	5.77066	0.622439	experimental		AUAAAGCUAGACAACCAUUGA	MIMAT0008427,MIMAT0008532,MIMAT0008594,MIMAT0000109,MIMAT0008629,MIMAT0008751,MIMAT0001204,MIMAT0008835,MIMAT0008842,MIMAT0008956,MIMAT0009049,MIMAT0009058	count 0:type 5:dme-miR-4	custom
	dme-miR-5	0.00740951	5.87289	0.998641	0.269324	5.09018	0.9083	0.0091251	4.63378	0.998278	0.0302043	5.55672	0.998564	0.164362	4.70569	0.998302	4.3688	6.49849	0.789755	0.054551	5.14288	0.947758	0.351812	7.17389	0.9233	0.00301426	5.64143	0.998586	1.86482	6.21709	0.821029	0.00584567	5.17156	0.998457	2.39616	4.81734	0.817171	experimental		AAAGGAACGAUCGUUGUGAUAUG	MIMAT0008457,MIMAT0008482,MIMAT0008570,MIMAT0000110,MIMAT0008691,MIMAT0008714,MIMAT0001207,MIMAT0008829,MIMAT0008890,MIMAT0008961,MIMAT0009041,MIMAT0009101	count 0:type 5:dme-miR-5	custom
	dme-miR-6	0.00730441	5.23473	0.998476	0.02209	5.81844	0.994516	0.564682	4.8125	0.913406	0.0302206	4.65504	0.998285	0.165853	9.59373	0.999166	3.1999	6.29849	0.871836	0.0459157	5.37523	0.950026	0.00188001	4.99665	0.998403	0.310307	4.68916	0.889327	1.31968	7.15932	0.88766	0.00544065	5.85525	0.998637	2.09318	4.59767	0.802804	experimental		UAUCACAGUGGCUGUUCUUUUU	MIMAT0008462,MIMAT0008504,MIMAT0008569,MIMAT0000111,MIMAT0008635,MIMAT0008707,MIMAT0001208,MIMAT0008765,MIMAT0008885,MIMAT0008923,MIMAT0009022,MIMAT0009078	count 0:type 5:dme-miR-6	custom
	dme-miR-87	63.5354	15.9688	3.92497e-06	21.8662	11.5299	0.0124054	0.0118691	4.54932	0.998246	4.2939	6.24203	0.561225	54.2094	27.7163	0.127923	176.04	26.1751	5.86413e-10	0.409188	5.33235	0.863085	0.00395104	5.55511	0.998564	0.75171	5.22227	0.873558	1.76619	6.22693	0.850617	0.00947573	5.78806	0.998621	0.982488	5.59289	0.948832	experimental		UUGAGCAAAAUUUCAGGUGUG	MIMAT0008411,MIMAT0008544,MIMAT0008608,MIMAT0000361,MIMAT0008662,MIMAT0008733,MIMAT0001225,MIMAT0008773,MIMAT0008844,MIMAT0008974,MIMAT0008982,MIMAT0009053	count 0:type 5:dme-miR-87	custom
mde-miR-927-5p	dme-miR-927(-0-2)T1	247.207	58.3873	3.92162e-06	188.157	46.426	7.10272e-06	79.0816	43.5423	0.0779091	156.405	23.6564	1.88738e-15	329.097	71.2375	4.69446e-09	400.636	100.898	2.52516e-06	27.067	9.40774	0.0735364	8.91233	6.83569	0.505947	6.80675	7.1233	0.487892	94.2657	31.8501	0.0181818	1.61978	5.76142	0.893126	32.4607	13.4083	0.0446011	experimental		UUUAGAAUUCCUACGCUUUA		count 503:type 1	custom
	dme-miR-92a	587.434	75.4728	6.66134e-16	598.184	78.7091	4.44089e-16	700.351	74.2972	0	508.776	57.0353	0	589.219	98.9836	1.76126e-10	629.095	127.305	2.10814e-07	1070.24	105.484	0	749.057	197.104	0.00111685	905.962	149.573	8.21777e-09	760.881	112.245	1.63782e-11	834.489	90.6489	1.11022e-16	811.003	85.6368	0	experimental		CAUUGCACUUGUCCCGGCCUAU	MIMAT0008412,MIMAT0008493,MIMAT0008571,MIMAT0000334,MIMAT0008633,MIMAT0008763,MIMAT0001226,MIMAT0008785,MIMAT0008898,MIMAT0008979,MIMAT0008998,MIMAT0009111	count 0:type 5:dme-miR-92a	custom
mde-miR-932-5P	dme-miR-932	10.6757	10.5498	0.235375	10.7173	10.9181	0.153841	2.04767	5.83969	0.795714	5.14083	5.47724	0.548829	66.1233	15.8999	0.0325102	78.902	21.5281	0.00155436	0.564132	4.58563	0.835801	0.00378971	5.58876	0.998572	0.00490925	4.64997	0.998284	0.0154953	5.77538	0.998618	0.00938816	4.73225	0.998314	0.897395	4.74359	0.946651	experimental		UCAAUUCCGUAGUGCAUUGCAG	MIMAT0014269,MIMAT0004444,MIMAT0009160,MIMAT0014414,MIMAT0005479,MIMAT0015702,MIMAT0008392	count 0:type 5:ame-miR-932	custom
	dme-miR-954	41.701	16.3962	0.000929055	44.8332	17.3458	2.02144e-05	32.8058	9.70222	0.00666845	76.6723	19.1673	5.14944e-07	75.3848	22.0613	4.53441e-05	13.1139	8.49627	0.0313918	22.3319	11.3297	0.139823	26.6231	19.5048	0.285939	11.9209	9.02806	0.270655	30.0141	13.5386	0.116218	17.8234	8.01991	0.236285	63.6988	18.7731	0.00170429	experimental		UCUGGGUGUUGCGUUGUGUGU	MIMAT0005465	count 0:type 5:dme-miR-954	custom
	dme-miR-955	0.00665921	6.77628	0.998823	0.683436	5.71774	0.781933	0.00841015	4.36804	0.998173	0.741294	5.04281	0.924127	0.12984	5.40236	0.998521	6.07416	5.53986	0.64349	1.00218	5.63352	0.626788	0.736913	6.48885	0.844284	1.13873	5.51956	0.730082	0.883354	6.40819	0.903818	0.0558649	5.28744	0.989083	0.0298446	4.46844	0.998176	experimental		CAUCGUGCAGAGGUUUGAGUGUC	MIMAT0005466,MIMAT0012447	count 0:type 5:dme-miR-955	custom
	dme-miR-956	1.03263	6.48405	0.792309	1.02346	7.20987	0.711112	0.00896105	4.98806	0.9984	2.54586	5.19783	0.642467	2.01935	6.94075	0.934545	4.18885	5.63854	0.640933	2.14171	5.25673	0.43458	1.92256	6.65984	0.722491	2.34275	4.92835	0.539549	4.6977	7.3474	0.604763	1.49152	5.57776	0.820777	0.837032	3.92529	0.915499	experimental		UUUCGAGACCACUCUAAUCCAUU	MIMAT0005469	count 0:type 5:dme-miR-956	custom
mde-miR-957-3p	dme-miR-957(-0-0)T1	72.4887	26.0593	0.000458931	64.2687	28.5051	0.00458727	95.4008	17.6677	1.1455e-06	84.2083	16.1318	3.49845e-11	100.078	20.7362	2.44638e-09	107.9	22.8	5.76397e-08	71.3978	50.3105	0.185562	68.6925	17.2008	0.0127698	75.7888	20.3019	0.00382511	107.39	52.18	0.0534244	164.325	30.4374	0.000510421	271.465	35.5619	0	experimental		UGAAACCGUCCAAAACUGAGGC	MIMAT0014248,MIMAT0010106,MIMAT0014369,MIMAT0005470,MIMAT0012230,MIMAT0012498	count 116:type 1:dme-miR-957	custom
	dme-miR-958	0.346172	5.27932	0.922078	0.00547976	5.38051	0.998517	0.245096	5.10354	0.963084	1.028	4.43896	0.871181	0.151182	5.44592	0.998532	5.96218	7.54273	0.707931	0.133612	4.45169	0.875948	0.00198029	5.06366	0.998424	0.00297211	5.43104	0.998531	0.443355	5.41025	0.948085	0.345979	5.5717	0.941984	3.67565	6.59696	0.751659	experimental		UGAGAUUCUUCUAUUCUACUUU	MIMAT0005471,MIMAT0012232,MIMAT0012446	count 0:type 5:dme-miR-958	custom
	dme-miR-959	0.0110254	5.99139	0.998126	0.00613648	6.19953	0.998713	0.00969904	4.97462	0.998396	1.74684	5.40674	0.8262	0.188753	5.82326	0.998627	7.46093	4.54483	0.654464	0.000530875	4.51768	0.998234	0.00207551	5.08278	0.99843	0.00310531	5.29336	0.998493	0.643723	5.09914	0.927483	0.303294	5.18749	0.953804	2.59937	5.5953	0.854878	experimental		UUGUCAUCGGGGGUAUUAUGAA	MIMAT0005473,MIMAT0012508	count 0:type 5:dme-miR-959	custom
	dme-miR-960	0.215589	5.35514	0.945583	0.475832	6.19666	0.854196	0.296181	4.71067	0.942597	0.295012	4.46497	0.974175	0.122986	5.5055	0.998549	0.248818	5.57192	0.995514	0.536106	5.04981	0.72732	0.495275	5.77113	0.860426	0.159847	4.82777	0.944278	2.75337	5.60253	0.650337	0.27773	5.93009	0.954363	1.21356	3.74749	0.853321	experimental		UGAGUAUUCCAGAUUGCAUAGC	MIMAT0005474	count 0:type 5:dme-miR-960	custom
	dme-miR-961	0.415784	5.61141	0.904867	0.179823	5.90247	0.947105	0.00868122	5.4316	0.998531	1.39974	5.4635	0.849441	0.138515	4.75916	0.998321	4.20386	5.61039	0.722152	0.533302	6.09438	0.764005	0.74242	5.18784	0.796966	0.00301878	5.6067	0.998577	0.626898	5.57932	0.926681	0.00570598	5.71655	0.998604	3.50047	5.24762	0.750885	experimental		UUUGAUCACCAGUAACUGAGAU	MIMAT0005475	count 0:type 5:dme-miR-961	custom
	dme-miR-962	0.460858	5.98311	0.895723	0.976281	6.60219	0.726228	2.09058	4.74221	0.671749	0.710766	4.78543	0.918527	2.36078	16.0223	0.965648	5.60994	6.01604	0.559045	0.897491	4.92718	0.611113	0.0144924	5.72939	0.993682	0.868332	5.37172	0.80876	1.8122	5.65821	0.793785	0.00633963	5.78979	0.998622	5.46196	5.46845	0.599607	experimental		AUAAGGUAGAGAAAUUGAUGCUGUC	MIMAT0005476	count 0:type 5:dme-miR-962	custom
	dme-miR-963	0.77045	6.24765	0.84495	0.00508078	6.92328	0.998848	0.274492	4.18778	0.94676	1.22212	5.33881	0.865781	0.622995	6.04784	0.987749	2.44259	4.78311	0.876326	0.618367	4.0941	0.527934	0.410903	5.33456	0.889186	0.189636	5.74426	0.948294	0.971854	5.35128	0.873272	0.0052187	4.92646	0.99838	0.576236	4.61151	0.950155	experimental		ACAAGGUAAAUAUCAGGUUGUUUC	MIMAT0005477,MIMAT0012473	count 0:type 5:dme-miR-963	custom
	dme-miR-964	26.475	13.4861	0.00441447	12.2576	9.39948	0.00169891	4.91247	7.59139	0.552326	6.15968	5.65125	0.15087	2.78417	6.60767	0.78473	4.04307	4.54599	0.374535	7.0369	7.66171	0.322016	29.5319	16.5594	0.147311	15.3616	8.38981	0.0776711	5.69646	7.70441	0.566284	1.44312	5.95069	0.861798	9.06084	6.09889	0.267871	experimental		UUAGAAUAGGGGAGCUUAACUU	MIMAT0005478,MIMAT0012475	count 0:type 5:dme-miR-964	custom
	dme-miR-965	2.01386	5.55627	0.549607	1.09143	5.05634	0.627458	2.03191	6.66668	0.788053	4.18345	6.89263	0.547081	0.0918118	5.47809	0.998542	7.83978	6.02755	0.421685	0.842917	6.82135	0.746803	0.937635	5.35964	0.819671	1.81827	6.20443	0.671545	2.48317	5.62434	0.725825	0.405769	5.44294	0.938846	3.57361	7.20543	0.722781	experimental		UAAGCGUAUAGCUUUUCCCCUU	MIMAT0010126,MIMAT0005480,MIMAT0012250,MIMAT0012472,MIMAT0010095	count 0:type 5:dme-miR-965	custom
mde-miR-965-3P	dme-miR-965(-0-0)T2_1ss-9G	169.019	27.3197	6.06404e-13	139.226	38.7992	3.05577e-05	261.806	30.8115	1.33227e-15	140.074	13.161	0	175.81	27.5932	2.9643e-14	186.252	22.6771	0	639.369	69.1023	4.996e-15	385.076	56.2591	1.11958e-06	517.879	50.0558	0	329.27	52.1097	2.25724e-09	510.619	55.5313	4.0834e-13	230.152	20.7496	0	experimental		UAAGCGUAGAGCUUUUCCCCUU		count 89:type 2	custom
	dme-miR-966	3.29228	6.84969	0.409928	3.20075	8.63525	0.368778	0.640964	5.54814	0.906634	1.60308	4.79103	0.724711	0.06754	5.50867	0.99855	3.74139	4.88139	0.576296	3.18606	6.04613	0.364949	2.93659	6.35136	0.607235	5.67073	7.36299	0.35121	5.74212	6.83875	0.489	2.61273	7.04697	0.766201	3.37534	4.43097	0.603343	experimental		UGUGGGUUGUGGGCUGUGUGG	MIMAT0005481	count 0:type 5:dme-miR-966	custom
	dme-miR-967	1.54526	6.34126	0.697473	1.11004	7.29825	0.733666	1.14592	5.45251	0.850376	0.874141	4.58768	0.884146	1.33051	6.12822	0.952013	4.0126	5.66477	0.713996	0.721317	4.90064	0.666681	1.34004	5.44421	0.731898	1.39039	6.19039	0.754418	3.18177	6.06988	0.667328	0.00614351	5.4176	0.998527	1.93409	5.16269	0.851612	experimental		AGAGAUACCUCUGGAGAAGCG	MIMAT0005482	count 0:type 5:dme-miR-967	custom
	dme-miR-968	0.0872081	5.36876	0.982277	0.079035	6.1129	0.980263	0.00898724	4.36876	0.998174	0.605069	4.58706	0.939617	0.156021	5.33722	0.998502	3.05906	5.47723	0.886966	0.123205	4.80097	0.892263	0.158332	6.39255	0.957762	0.0029737	4.01415	0.998012	2.26916	5.44112	0.737918	0.00563331	4.62211	0.998274	2.9895	6.20298	0.77256	experimental		UAAGUAGUAUCCAUUAAAGGGUUG	MIMAT0005484,MIMAT0012441	count 0:type 5:dme-miR-968	custom
	dme-miR-969	0.909611	6.35812	0.825943	0.436809	5.40839	0.834839	0.00832075	5.56607	0.998566	0.0264617	3.94902	0.997979	0.138031	4.9912	0.998399	1.1847	4.09948	0.92474	0.295767	4.91622	0.777232	0.0018329	5.01457	0.998409	1.43206	19.7761	0.904205	0.559017	5.92217	0.930816	0.00518344	4.76269	0.998325	3.63906	5.8985	0.751856	experimental		GAGUUCCACUAAGCAAGUUUU	MIMAT0005485,MIMAT0012479	count 0:type 5:dme-miR-969	custom
mde-miR-970-3P	dme-miR-970(-0-0)T1	3564.15	544.008	4.3172e-11	3703.06	492.398	2.87548e-14	4025.52	466.931	0	4630.64	581.861	1.22125e-15	3736.82	494.654	2.45359e-14	4546.21	724.987	2.55556e-10	3219.81	318.954	0	2662.47	309.432	2.22045e-16	2582.08	325.122	9.99201e-15	3393.52	293.129	0	3505.03	324.42	0	4577.35	363.62	0	experimental		UCAUAAGACACACGCGGCUAU	MIMAT0014292,MIMAT0010105,MIMAT0014378,MIMAT0005486,MIMAT0012222,MIMAT0012488,MIMAT0010092	count 3750:type 1:dme-miR-970	custom
	dme-miR-971	0.694291	5.69848	0.838876	0.368094	6.63928	0.896075	0.00842364	5.59529	0.998574	0.51539	5.29741	0.947843	0.115076	5.60818	0.998575	4.97039	5.99675	0.629201	0.30377	4.77732	0.784251	0.479602	5.93372	0.882628	0.23857	4.97334	0.926318	1.33225	5.70467	0.841421	0.283587	5.48489	0.950693	3.73317	5.3428	0.647901	experimental		UUGGUGUUACUUCUUACAGUGA	MIMAT0005487,MIMAT0012226	count 0:type 5:dme-miR-971	custom
mde-miR-971-3P	dme-miR-971(-2-0)T4_2ss-CT10TA	1174.29	143.027	0	1222.77	165.359	2.94209e-14	1637.12	202.504	2.55351e-15	1729.01	182.051	0	1474.02	185.457	4.44089e-16	1456.2	201.775	1.8463e-13	964.283	155.509	6.65767e-12	927.551	110.753	1.43219e-14	714.744	104.664	5.06739e-12	1103.74	102.526	0	1038.97	94.4347	0	1428.42	121.059	0	experimental		UUGGUGUUAUAUCUUACAGUGAG		count 75:type 4	custom
	dme-miR-972	0.0107541	5.66669	0.998018	0.324344	6.85432	0.927351	0.00929773	4.5524	0.998247	0.568506	5.16091	0.946168	0.174511	4.86904	0.998358	3.29072	5.22334	0.860502	0.000532181	4.78826	0.998334	0.00203613	5.90197	0.998648	0.00285324	5.49912	0.998549	1.04376	5.84439	0.890854	0.00583221	5.51196	0.998552	3.08425	5.09998	0.790172	experimental		UGUACAAUACGAAUAUUUAGGC	MIMAT0005488	count 0:type 5:dme-miR-972	custom
	dme-miR-973	0.249746	5.19012	0.943596	0.668202	7.37101	0.849211	0.00867857	5.20288	0.998466	0.0316912	4.53096	0.998238	0.174489	4.8386	0.998348	2.58081	5.5451	0.858397	0.000455469	4.76555	0.998326	0.238998	7.47656	0.940599	0.00477383	4.90989	0.997497	0.941243	5.47513	0.880114	0.00508106	4.67444	0.998293	0.920995	4.13974	0.929797	experimental		UGGUUGGUGGUUGAACUUCGAUUUU	MIMAT0005489	count 0:type 5:dme-miR-973	custom
	dme-miR-974	0.045132	5.67029	0.991513	0.189854	5.35516	0.946273	0.0089105	4.69771	0.998301	0.0912937	5.51366	0.995195	1.30516	6.33941	0.979131	2.26812	5.19836	0.901424	0.0370796	4.98897	0.947243	0.00178925	5.21078	0.998469	0.0027892	4.94946	0.998388	1.05246	5.51628	0.886367	0.00514794	5.15783	0.998453	0.0357337	4.05642	0.998032	experimental		AAGCGAGCAAAGAAGUAGUAUU	MIMAT0005490	count 0:type 5:dme-miR-974	custom
	dme-miR-975	0.794522	5.94315	0.84299	0.740261	6.05194	0.810187	0.357915	4.60341	0.941055	0.326792	4.64126	0.970117	0.154679	6.52972	0.998776	2.07332	4.56315	0.911262	0.0385992	5.70959	0.965325	0.0293022	5.1683	0.987279	0.00492232	4.31865	0.997155	1.54111	6.33333	0.844993	0.00534179	5.09564	0.998434	0.033892	4.22273	0.99811	experimental		UAAACACUUCCUACAUCCUGUAU	MIMAT0005491	count 0:type 5:dme-miR-975	custom
	dme-miR-976	0.690565	5.71052	0.862013	0.129448	5.9363	0.967327	0.00958375	4.25339	0.998124	0.653721	3.95773	0.926013	0.168043	5.80158	0.998622	6.71558	5.80843	0.675962	0.000577836	4.60165	0.998266	0.0654155	6.79273	0.980444	0.171634	4.34358	0.938261	0.388481	5.8262	0.964233	0.00617565	5.4187	0.998528	2.72039	6.04416	0.851766	experimental		UUGGAUUAGUUAUCAUCAAUGC	MIMAT0005492,MIMAT0012502	count 0:type 5:dme-miR-976	custom
	dme-miR-977	0.480137	5.15686	0.896643	0.517253	6.61502	0.862436	1.55357	6.00861	0.818469	0.0322054	4.55008	0.998246	0.171565	5.80913	0.998624	6.74978	6.42612	0.736031	0.000525387	4.24691	0.998121	0.350051	5.38191	0.902617	0.00298657	4.80927	0.998341	2.25784	6.23091	0.766956	0.005603	5.6296	0.998583	0.0356277	4.36896	0.998173	experimental		UGAGAUAUUCACGUUGUCUAA	MIMAT0005493,MIMAT0012423	count 0:type 5:dme-miR-977	custom
	dme-miR-978	0.985225	6.02115	0.791265	0.456842	5.70583	0.855136	0.666115	4.99685	0.889736	0.516194	4.55732	0.939861	0.127149	4.62814	0.998274	4.12525	5.02323	0.732949	0.760258	5.01548	0.57137	0.1493	5.2004	0.948256	0.286888	5.58237	0.918403	2.99448	6.249	0.686226	0.00527392	4.92964	0.998381	0.0296196	4.22375	0.99811	experimental		UGUCCAGUGCCGUAAAUUGCAG	MIMAT0005494	count 0:type 5:dme-miR-978	custom
	dme-miR-979	4.2816	8.44235	0.410674	7.33448	8.86816	0.0462508	1.82001	4.85196	0.72571	1.26927	5.3322	0.804392	3.87519	8.40778	0.798277	5.84552	6.51465	0.504298	3.95289	6.48927	0.417985	6.35028	9.16408	0.469667	2.93719	7.62772	0.653248	3.42205	6.95833	0.690478	0.800524	5.65926	0.905317	1.98967	6.17731	0.813082	experimental		UUCUUCCCGAACUCAGGCUAA	MIMAT0005495	count 0:type 5:dme-miR-979	custom
	dme-miR-982	0.255918	5.07449	0.945308	0.00611976	6.05135	0.998681	0.00943287	4.35815	0.998169	0.0343295	4.58497	0.998259	2.69977	7.13037	0.945686	6.99372	7.1845	0.707933	0.0004735	4.41034	0.998191	0.001854	5.28637	0.998491	0.128359	4.77269	0.952306	0.506488	6.2627	0.949906	0.0054963	5.6521	0.998588	0.0375586	4.81534	0.998342	experimental		UCCUGGACAAAUAUGAAGUAAAU	MIMAT0005498	count 0:type 5:dme-miR-982	custom
	dme-miR-983	0.757102	5.92838	0.867114	0.622801	5.83267	0.839631	1.63379	5.2798	0.796798	0.0330146	4.16825	0.998085	3.50318	8.11032	0.915933	10.1844	12.9456	0.812495	0.0435257	5.03455	0.951298	0.00220428	5.06471	0.998425	0.00324847	4.6365	0.998279	0.0116119	5.3811	0.998517	0.00625924	5.68255	0.998596	0.949729	4.4512	0.935171	experimental		AUAAUACGUUUCGAACUAAUGA	MIMAT0005499	count 0:type 5:dme-miR-983	custom
	dme-miR-984	0.769726	5.57089	0.858116	0.00628147	5.67335	0.998594	0.407898	4.74576	0.941362	0.662984	4.42482	0.938675	8.9472	7.05772	0.788402	3.6263	4.50976	0.849318	0.00068043	5.3909	0.99852	1.085	5.43134	0.772246	0.00346736	5.40745	0.998524	0.223144	5.4157	0.975186	0.00671707	4.75524	0.998322	2.72601	5.42033	0.828054	experimental		UGAGGUAAAUACGGUUGGAAUUU	MIMAT0005500	count 0:type 5:dme-miR-984	custom
	dme-miR-985	16.7164	15.3236	0.06796	12.7748	11.2595	0.0069424	3.87799	6.12939	0.5116	1.37026	5.04985	0.721333	1.98393	6.52044	0.806561	3.27991	4.96312	0.440975	44.1597	12.11	0.00189993	17.124	12.0188	0.203618	25.1956	12.5371	0.0165917	20.6728	9.29768	0.049044	26.703	12.3624	0.0823664	2.21421	4.93076	0.706253	experimental		CAAAUGUUCCAAUGGUCGGGCA	MIMAT0005502	count 0:type 5:dme-miR-985	custom
	dme-miR-986	0.471435	5.45144	0.905403	1.21796	6.67419	0.701746	0.388252	5.16953	0.946272	1.11355	5.25394	0.912817	4.78333	9.95642	0.892274	9.36725	6.45459	0.5798	0.148606	5.5007	0.916523	0.00234807	5.6888	0.998597	0.189301	5.93655	0.954574	0.541258	4.74831	0.933006	0.00646034	4.93348	0.998383	0.79787	4.70444	0.940136	experimental		UCUCGAAUAGCGUUGUGACUGA	MIMAT0005503,MIMAT0012279,MIMAT0012431	count 0:type 5:dme-miR-986	custom
mde-miR-989-3P	dme-miR-989(-0-2)T1	201.729	32.3134	2.00928e-12	301.339	51.6963	6.32919e-11	270.809	37.7546	1.52368e-11	242.088	59.9584	1.90307e-05	214.291	63.1543	0.000174213	221.974	49.6239	3.03352e-07	355.885	66.6325	1.3075e-06	414.493	81.9009	4.91509e-05	254.448	42.3929	1.36949e-06	454.89	70.1375	5.466e-10	524.817	71.1733	5.13796e-10	519.249	35.7557	0	experimental		UGUGAUGUGACGUAGUGGA		count 1300:type 1	custom
	dme-miR-990	1.32774	5.91666	0.703013	1.20563	6.85234	0.656066	2.41656	5.67431	0.68145	5.70893	5.38968	0.259255	0.0812604	5.69379	0.998597	6.66921	4.61237	0.349299	2.64659	6.93979	0.489098	2.01076	6.70449	0.70493	2.51107	5.02709	0.509175	0.965708	5.74526	0.893975	0.00676107	5.62965	0.998583	5.20232	5.50713	0.556015	experimental		AUUCACCGUUCUGAGUUGGCC	MIMAT0005508	count 0:type 5:dme-miR-990	custom
	dme-miR-991	0.465331	6.13064	0.912563	0.442678	7.02	0.891808	0.00932916	4.32962	0.998157	0.880126	4.20842	0.902896	0.91531	5.54477	0.987149	8.29898	11.4925	0.683229	0.248004	4.46606	0.847728	0.162682	4.72836	0.943202	0.0031656	4.88913	0.998368	0.0213848	7.10035	0.998033	0.00587778	5.22392	0.998473	1.63344	4.87543	0.88384	experimental		UUAAAGUUGUAGUUUGGAAAGU	MIMAT0005509	count 0:type 5:dme-miR-991	custom
	dme-miR-992	0.227844	5.58367	0.95574	0.135794	5.82916	0.958165	0.00884982	3.97373	0.997992	0.0334259	4.21343	0.998106	0.187237	5.17087	0.998454	6.03206	8.50858	0.760107	0.0538738	4.91065	0.945277	0.00172185	4.86084	0.998359	0.173437	5.56655	0.9483	0.018326	5.8772	0.997651	0.00513943	5.15284	0.998452	0.0358753	4.76047	0.998323	experimental		AGUACACGUUUCUGGUACUAAG	MIMAT0005510	count 0:type 5:dme-miR-992	custom
mde-miR-993a-3P	dme-miR-993(-0-0)T1	577.308	114.623	1.00349e-07	784.753	105.856	8.88178e-15	876.029	123.97	5.98255e-12	516.294	89.6794	9.38636e-10	767.044	121.316	3.71944e-11	756.419	157.464	5.58697e-07	629.016	91.6987	5.9874e-09	558.283	96.1979	2.57006e-06	471.186	61.0941	1.30901e-11	751.856	80.6254	0	900.423	92.0217	0	1073.23	94.657	0	experimental		GAAGCUCGUCUCUACAGGUAUCU	MIMAT0010123,MIMAT0014135,MIMAT0010129,MIMAT0005512,MIMAT0012264,MIMAT0012462,MIMAT0015704,MIMAT0010094	count 4108:type 1:dme-miR-993	custom
	dme-miR-994	3.68501	5.91187	0.311182	2.95259	7.79324	0.317193	0.00793427	4.44977	0.998207	0.361676	3.55685	0.923738	1.32122	6.31753	0.947334	3.21223	5.1476	0.622581	1.84849	5.33771	0.416075	2.16813	7.09958	0.648292	4.6586	5.87678	0.25938	3.85342	5.79886	0.549834	2.60557	6.98373	0.733343	0.0218861	4.3991	0.998186	experimental		CUAAGGAAAUAGUAGCCGUGAU	MIMAT0005513	count 0:type 5:dme-miR-994	custom
	dme-miR-995	6.25209	8.55052	0.222216	4.36215	7.34147	0.102764	2.59472	5.72234	0.659992	2.08301	5.07275	0.643295	3.75734	6.54485	0.720331	4.03551	4.59421	0.420743	7.04859	7.5966	0.238436	4.73948	6.06551	0.447904	8.45147	8.06598	0.254039	6.85285	6.65285	0.41619	6.67961	7.70203	0.506514	3.31294	5.88335	0.669371	experimental		UAGCACCACAUGAUUCGGCUU	MIMAT0005514,MIMAT0012454	count 0:type 5:dme-miR-995	custom
	dme-miR-996	1.27501	5.24159	0.698179	1.73989	6.62319	0.555803	1.46186	5.69732	0.809782	2.11491	5.10102	0.714285	1.50733	5.66511	0.937134	5.69265	5.37318	0.568044	0.818316	5.8785	0.701385	0.389706	6.43315	0.915913	3.12595	6.41042	0.500946	1.70233	6.91189	0.845319	0.00628816	5.1223	0.998442	2.0094	6.14333	0.852429	experimental		UGACUAGAUUUCAUGCUCGUCU	MIMAT0005515	count 0:type 5:dme-miR-996	custom
	dme-miR-997	0.357395	5.7353	0.932254	0.503562	6.05431	0.875026	0.0090541	4.88806	0.998368	0.578079	4.10789	0.944272	0.185493	5.40746	0.998521	6.04354	7.61086	0.770807	0.0380961	5.25871	0.948959	0.00182693	6.07764	0.998687	0.00287247	5.14875	0.99845	0.0500267	5.65006	0.994485	0.00535509	4.41321	0.998192	0.0371595	3.88592	0.997946	experimental		CCCAAACUCGAAGGAGUUUCA	MIMAT0005517	count 0:type 5:dme-miR-997	custom
mde-miR-998a-3p	dme-miR-998(-0-0)T1	1089.55	151.856	3.50719e-13	1192.67	165.552	1.46327e-13	1265.19	151.923	5.55112e-16	1287.59	141.556	0	1431.71	174.618	1.11022e-16	1442.24	228.569	1.14519e-10	1186.74	211.577	6.03497e-07	1301.24	179.535	4.59311e-11	1101.1	122.353	0	1332.33	154.427	0	1684.45	132.651	0	1919.22	133.182	0	experimental		UAGCACCAUGAGAUUCAGCUC	MIMAT0005518	count 290:type 1:dme-miR-998	custom
mde-miR-999-3p	dme-miR-999(-0-0)T1	526.78	92.5397	1.49255e-09	403.883	113.078	4.30452e-05	665.363	61.782	0	562.264	62.2724	0	648.323	59.4245	0	733.703	100.71	2.04281e-14	492.385	72.0417	2.29632e-09	368.492	65.3749	1.35728e-05	348.757	48.3612	6.62884e-11	606.562	75.2136	6.66134e-16	478.594	192.872	0.0288826	763.27	75.9409	0	experimental		UGUUAACUGUAAGACUGUGUCU	MIMAT0014257,MIMAT0014370,MIMAT0005519,MIMAT0012456	count 941:type 1:dme-miR-999	custom
	dme-miR-9b	0.125487	5.56403	0.973198	0.00597677	6.14682	0.998702	0.00918162	5.15788	0.998453	1.72434	5.38311	0.837167	0.188517	5.39146	0.998517	6.31481	6.63849	0.759785	0.00047347	4.54209	0.998243	0.465708	5.4704	0.85518	0.00288954	5.92165	0.998653	0.589076	6.11781	0.945788	0.00540339	5.44611	0.998535	0.0370158	5.59807	0.998574	experimental		UCUUUGGUGAUUUUAGCUGUAUG	MIMAT0008416,MIMAT0008507,MIMAT0000395,MIMAT0008666,MIMAT0008745,MIMAT0001212,MIMAT0008827,MIMAT0008925,MIMAT0009047,MIMAT0009113	count 0:type 5:dme-miR-9b	custom
mde-miR-iab-4-3p	dme-miR-iab-4-3p	0.949902	4.88935	0.789928	1.54773	6.5633	0.673568	2.9023	5.99772	0.687231	2.79713	5.99648	0.727418	7.59423	10.3664	0.784731	9.74189	7.88809	0.504935	0.257354	5.08372	0.899483	0.224927	4.97581	0.942849	0.676913	5.6271	0.86839	0.0128074	4.79548	0.998336	0.00754271	4.79881	0.998337	4.92242	5.65457	0.69915	experimental		CGGUAUACCUUCAGUAUACGUAAC	MIMAT0016977,MIMAT0009163,MIMAT0008441,MIMAT0008524,MIMAT0008579,MIMAT0000413,MIMAT0008681,MIMAT0008741,MIMAT0001206,MIMAT0012678,MIMAT0008833,MIMAT0008856,MIMAT0008964,MIMAT0009005,MIMAT0009090,MIMAT0015675,MIMAT0008394	count 0:type 5:dme-miR-iab-4-3p	custom
	dme-miR-iab-4as-3p	1.0787	6.73556	0.82734	1.00595	6.12803	0.766567	0.323155	5.13016	0.957078	0.690167	5.00604	0.942234	0.177087	4.90474	0.99837	8.80799	8.16277	0.598396	0.000563965	5.09301	0.998433	0.00212922	5.50027	0.998549	0.00316973	4.94039	0.998385	0.0117625	5.21896	0.998471	0.0060134	4.84733	0.998354	1.03334	5.51678	0.947057	experimental		GGAUACAUUCAGUAUACGUUUA	MIMAT0005464	count 0:type 5:dme-miR-iab4as-3p	custom
	dmo-miR-284	1242.37	105.948	0	979.081	136.162	5.60663e-14	1175.97	82.8672	0	1848.38	60.2025	0	1380.66	151.776	0	783.177	88.5481	0	503.517	90.4554	2.1835e-06	366.001	62.7086	1.32148e-05	458.708	76.1613	2.87491e-08	943.302	83.037	0	276.352	54.2036	0.000121898	363.027	41.7366	0	experimental		CAAAGUCAGCAACUUGAUUCCAGCAACUG	MIMAT0008628	count 0:type 5:dmo-miR-284	custom
	dmo-miR-306*	4.56432	6.48392	0.205749	4.64477	10.1659	0.22868	1.53119	4.54614	0.719203	1.04771	4.53311	0.7928	2.16492	7.32036	0.882814	2.64475	4.13311	0.563534	6.78628	6.74181	0.126243	3.71928	8.58458	0.608135	7.8037	6.80798	0.163202	9.73135	8.05173	0.282143	5.87913	7.4584	0.476768	0.0194886	4.45973	0.998211	experimental		GAGGGUCGCUCUGUGCCUGUGC	MIMAT0008649,MIMAT0008914	count 0:type 5:dmo-miR-306*	custom
	dmo-miR-313	0.658919	5.43437	0.854922	0.145706	5.58401	0.957557	0.731316	5.17774	0.893169	1.37851	5.29242	0.8422	0.157084	5.07814	0.998426	2.53571	5.58551	0.900128	0.000516747	4.60305	0.998267	0.00189099	5.81113	0.998627	0.00287712	4.75323	0.998321	0.797646	5.78075	0.907277	0.00528538	5.98006	0.998666	0.861071	4.98027	0.94248	experimental		UAUUGCACUUUUCACGGCCGGA	MIMAT0008696,MIMAT0008918	count 0:type 5:dmo-miR-313	custom
mde-miR-316-5p	dmo-miR-316	198.991	37.0188	5.24453e-10	237.068	53.299	1.63748e-07	109.911	15.5377	4.90384e-09	149.126	23.233	2.44249e-15	249.852	62.0555	9.95514e-07	252.419	56.4247	8.73107e-08	18.589	6.43277	0.0734027	8.05996	9.97357	0.608229	10.349	13.4187	0.530164	83.5585	29.1015	0.0265933	6.02512	10.9362	0.754353	10.3385	9.49466	0.400766	experimental		UGUCUUUUUCCGCUUACUGACG	MIMAT0008627	count 0:type 5:dmo-miR-316	custom
	dpe-miR-100	1.72687	6.5528	0.715964	0.765597	6.55559	0.809162	0.428649	5.55797	0.950334	1.58108	5.76718	0.854588	3.28732	6.51688	0.906844	6.28091	4.84915	0.630087	0.00793758	5.31377	0.993113	0.456928	6.07146	0.924488	0.93968	6.42062	0.856347	0.0237188	5.38457	0.997302	0.1152	5.55673	0.983322	2.78775	5.54653	0.824909	experimental		AACCCGUAAUUCCGAACUUGUG	MIMAT0008718,MIMAT0001228	count 0:type 5:dps-miR-100	custom
	dpe-miR-309	0.777916	5.52868	0.851592	0.0678252	6.33628	0.985006	0.0142149	4.7146	0.997528	1.68175	5.98494	0.883914	0.19137	5.117	0.998438	4.65158	6.64574	0.837211	0.000500931	4.60108	0.998266	0.00195855	5.10125	0.998436	0.00302031	5.87546	0.998642	0.0116585	5.1415	0.998448	0.00572106	4.64408	0.998282	2.53341	5.88033	0.820341	experimental		GCACUGGGUGAAGUUUGUCUUA	MIMAT0008760,MIMAT0001259	count 0:type 5:dps-miR-309	custom
	dpe-miR-31b	290.38	41.6517	2.32037e-14	270.164	43.4732	9.74443e-13	287.865	33.2189	5.55112e-16	344.215	37.9919	0	293.177	44.3861	4.78395e-13	293.978	59.4729	2.78156e-08	165.695	27.4481	0.000104035	129.978	28.6752	0.00381357	192.835	45.9942	0.000325764	295.192	47.9761	6.67719e-09	213.078	40.3157	0.000395988	436.526	34.6105	0	experimental		UGGCAAGAUGUCGGAAUAGCUGA	MIMAT0008752,MIMAT0001221	count 0:type 5:dps-miR-31b	custom
	dps-miR-1000*	15.0685	10.5103	0.0390866	6.63196	8.11982	0.0915058	14.1819	7.17308	0.0848225	8.93943	7.06108	0.172369	11.6162	7.35378	0.33352	9.07535	6.55641	0.248042	7.48301	8.43743	0.311152	3.52813	6.90157	0.6501	6.34835	7.13029	0.364533	0.876859	5.92674	0.913278	0.429141	6.13899	0.955622	1.25964	4.62254	0.894372	experimental		CUGCUGGGUCGGGGCAUUAACA	MIMAT0012266,MIMAT0012458	count 0:type 5:dps-miR-1000*	custom
	dps-miR-1002	0.571618	5.50313	0.865799	0.932549	6.76997	0.753103	2.26927	5.91395	0.69336	4.1918	6.22367	0.602101	0.137054	5.31976	0.998498	0.107569	3.53779	0.997741	0.494644	7.18715	0.789891	0.00181528	6.44104	0.998761	0.171158	5.86783	0.948905	0.373667	5.14962	0.946314	0.00482542	5.43975	0.998533	0.0315908	4.09672	0.998052	experimental		CUAAGUAGUUGAUACAAGGGCGA	MIMAT0012247	count 0:type 5:dps-miR-1002	custom
	dps-miR-1002*	0.00783323	6.06546	0.998684	0.0061265	5.96554	0.998662	0.386243	4.51887	0.939822	1.32669	5.2354	0.889966	4.20077	9.71533	0.918327	5.87324	7.89398	0.756602	0.000495835	4.81497	0.998343	0.00191169	5.29753	0.998494	0.164945	4.6412	0.942121	0.889842	5.95239	0.903436	0.00560835	5.77669	0.998619	0.0365832	5.05176	0.99842	experimental		GCAUUGUGUGACCUACUUAAAU	MIMAT0012248	count 0:type 5:dps-miR-1002*	custom
	dps-miR-1006*	0.321947	5.60583	0.940729	0.00626453	5.62007	0.99858	0.00946822	4.16868	0.998086	0.828833	4.71914	0.930122	5.90065	7.54455	0.856923	3.78536	7.24477	0.819295	0.0582504	5.2323	0.948795	0.00189003	5.37908	0.998517	0.0029387	5.06228	0.998424	0.0113651	6.21328	0.998716	0.00557668	5.40943	0.998525	0.971748	4.2051	0.931004	experimental		GUGAGUUUGAAAUUGAAAUGUGUAAA	MIMAT0012251	count 0:type 5:dps-miR-1006*	custom
	dps-miR-1010*	0.260844	5.42079	0.946362	0.296947	6.16851	0.92895	0.0100506	4.73763	0.998316	4.19182	5.2699	0.600732	1.13874	5.78779	0.973066	6.48713	5.24466	0.723515	0.0896462	4.29121	0.937632	0.00250827	5.89364	0.998646	0.164807	4.75947	0.955303	1.11384	5.79583	0.897668	0.00685061	4.42345	0.998196	5.64138	7.22697	0.682649	experimental		GUAAGUGGUGUAGAUGAAACA	MIMAT0012273,MIMAT0012463	count 0:type 5:dps-miR-1010*	custom
	dps-miR-137*	0.0452188	5.38241	0.991839	0.00611017	5.60006	0.998575	0.304855	4.84931	0.944199	2.23238	6.12213	0.809106	2.17714	6.36114	0.953205	3.78228	7.08508	0.876783	0.0978153	6.03213	0.913544	0.00189048	5.66031	0.99859	0.00292092	4.15662	0.99808	0.0112254	5.35384	0.99851	0.00554015	5.73896	0.99861	1.01498	4.79076	0.942345	experimental		ACGUGUAUACUCAUAGCUAUAAC	MIMAT0012237	count 0:type 5:dps-miR-137*	custom
mde-miR-190-3p	dps-miR-190	69.9317	22.1101	0.000207688	57.8259	17.2477	1.83427e-07	84.78	18.4381	8.55904e-05	92.8683	16.4905	2.4956e-11	135.806	33.0012	3.52692e-06	127.84	34.0051	3.68413e-06	13.9163	8.39591	0.280033	8.97968	9.37206	0.564154	11.5358	11.7946	0.412127	46.8846	23.4308	0.11806	2.27377	6.06686	0.856748	48.0936	12.2329	0.000660885	experimental		CCCAGGAAUCAAACAUAUUAUUA	MIMAT0012228,MIMAT0012450	count 0:type 5:dps-miR-190	custom
	dps-miR-193	3.98749	7.34316	0.366182	4.5362	8.01894	0.126594	2.04509	6.25598	0.746852	1.97964	5.65907	0.678378	3.22058	6.99942	0.788738	4.56337	5.24182	0.425406	5.04062	5.65051	0.234784	5.00115	7.37306	0.516309	4.89545	6.43446	0.383775	6.96632	7.2545	0.448043	6.56668	6.21039	0.447269	7.62893	7.28549	0.400922	experimental		AGUUGGGAUUUUUUAGAUCAGCAG	MIMAT0012277	count 0:type 5:dps-miR-193	custom
	dps-miR-210-as	1.94888	7.30101	0.65577	3.55794	8.31824	0.310331	2.19223	6.21206	0.743563	2.91962	4.76809	0.538978	2.77292	6.39564	0.865238	1.29345	3.96231	0.860426	2.71713	7.70824	0.530586	0.563572	5.53947	0.899843	2.78325	7.00538	0.610115	2.32223	7.81091	0.811218	2.03882	5.79728	0.771021	5.84582	5.26789	0.476413	experimental		UUGUGCAGUGGCCAGCAGCUGC	MIMAT0012283	count 0:type 5:dps-miR-210-as	custom
	dps-miR-2502	687.319	61.2684	0	703.425	69.9257	0	1097.44	91.7966	0	744.891	65.5154	0	384.662	61.3382	7.41218e-12	173.992	33.9042	9.10488e-10	1496.04	162.195	0	1200.2	149.807	1.66422e-12	1839.52	136.831	0	1084.17	112.111	0	1149.79	91.7829	0	630.057	59.0888	0	experimental		GCGGCAGCGCCAGCAACAGCU	MIMAT0012286	count 0:type 5:dps-miR-2502	custom
	dps-miR-2503	1.37195	6.49587	0.760406	0.870661	6.51556	0.732408	0.00816673	5.07401	0.998427	0.413087	4.35259	0.959807	1.32542	5.35787	0.942959	0.0889921	3.95993	0.997982	0.402113	6.77537	0.812981	0.337397	5.34503	0.900489	0.472275	4.79775	0.83835	0.392824	6.06876	0.95162	0.553936	5.89865	0.909425	0.837974	4.11762	0.919364	experimental		AGGAUGCCGAGCAUAUUAUAU	MIMAT0012287	count 0:type 5:dps-miR-2503	custom
	dps-miR-2504	0.0334269	6.03902	0.994024	0.00580671	5.32227	0.998501	0.0086151	4.15652	0.99808	1.5296	4.59436	0.849961	0.186663	5.16559	0.998452	1.67578	4.67613	0.929516	0.0380465	4.64341	0.942337	0.150176	4.78814	0.943888	0.00268066	5.64214	0.998586	0.0104913	5.70546	0.998601	0.00486977	5.14936	0.998451	0.0354593	4.71066	0.998305	experimental		GUAAGGAUUAAGAUUAAAUGUU	MIMAT0012288	count 0:type 5:dps-miR-2504	custom
	dps-miR-2505	0.536724	6.18136	0.903549	1.68416	7.69604	0.684224	3.57783	5.85598	0.595942	7.55491	5.78898	0.301039	3.37701	6.28867	0.899759	7.00541	7.77881	0.612508	0.173898	5.3818	0.902887	0.300424	6.22458	0.925997	0.530874	4.85973	0.89117	0.0123276	6.23706	0.998721	0.00663487	4.56555	0.998252	1.00743	5.44393	0.947074	experimental		UCGUGCACAUACAAACAUACAC	MIMAT0012289	count 0:type 5:dps-miR-2505	custom
	dps-miR-2506	2.34935	6.2526	0.503057	2.87861	7.92084	0.363301	1.16333	4.86352	0.78909	1.83792	4.53348	0.686291	0.934072	5.72369	0.953331	1.50334	5.32065	0.88244	3.48437	6.93837	0.335556	1.94383	6.61802	0.69855	3.0715	5.98877	0.470318	2.64856	6.14933	0.718286	1.80354	7.33085	0.816373	0.146381	4.12435	0.985284	experimental		AUAUUGGCAGUCUUCGGCCUGA	MIMAT0012290	count 0:type 5:dps-miR-2506	custom
	dps-miR-2507a	0.163105	5.80203	0.967459	0.167452	6.2388	0.956794	1.09529	5.13276	0.84413	1.03691	5.54126	0.915978	3.83676	8.32802	0.889859	1.48437	4.5411	0.929274	0.000583212	5.64676	0.998587	0.00214126	5.51673	0.998554	0.354073	5.77675	0.906473	0.997587	5.97147	0.903359	0.360858	5.66528	0.949988	3.83899	6.2312	0.726224	experimental		UGUUGUACAUUUUCGUGCCUAUAA	MIMAT0012291	count 0:type 5:dps-miR-2507a	custom
	dps-miR-2507b	0.128153	5.23691	0.971416	0.00576969	6.03934	0.998679	1.22095	5.81546	0.859034	1.19684	5.03014	0.891559	0.158797	5.3022	0.998493	5.21054	6.44181	0.736331	0.000590445	4.82426	0.998346	0.697203	5.63071	0.818693	0.00316249	4.50021	0.998227	0.493539	5.44665	0.949751	0.00615552	5.41596	0.998527	1.76803	5.06508	0.895302	experimental		UAGGCAAAAAUCAGUUUCAAUAU	MIMAT0012370	count 0:type 5:dps-miR-2507b	custom
	dps-miR-2507b*	3.48947	7.41118	0.385168	3.80374	8.33478	0.223829	0.998855	4.89937	0.826628	2.31642	5.69212	0.605476	1.6457	6.02896	0.854835	2.22091	5.58973	0.697442	9.20403	7.31714	0.102435	10.5039	10.7821	0.297675	11.8692	6.8431	0.0581724	7.47107	7.56512	0.405251	13.6916	10.9421	0.298049	5.35662	6.00104	0.471049	experimental		UAUUGCACUUUUUCUUGCCUCU	MIMAT0012371	count 0:type 5:dps-miR-2507b*	custom
	dps-miR-2508	0.657874	6.23332	0.878543	0.00497068	6.35915	0.998745	1.27636	4.88787	0.786705	1.29083	5.34312	0.844908	0.123272	5.9966	0.998667	0.0901287	3.95595	0.99798	0.208552	4.90657	0.84296	0.640766	5.83663	0.825058	0.151172	5.03641	0.946558	1.45958	6.5117	0.833339	0.250039	5.02019	0.946253	1.72698	4.74871	0.865833	experimental		UAGAUCUCUAAUAAGCAAAGGU	MIMAT0012292	count 0:type 5:dps-miR-2508	custom
	dps-miR-2509	0.00699884	5.19321	0.998464	0.00534989	6.39013	0.998751	1.6497	5.11175	0.741313	3.05509	5.53939	0.655882	0.1461	5.17715	0.998456	0.247122	8.40219	0.99734	0.0589886	4.48546	0.941148	0.69276	5.5205	0.815491	0.20084	4.94134	0.931413	0.934556	6.12613	0.905275	0.00523545	5.18112	0.99846	3.74201	5.89305	0.707613	experimental		UUUAAGGUACAGACUUUGAGUC	MIMAT0012294	count 0:type 5:dps-miR-2509	custom
	dps-miR-2510	0.00832842	5.88827	0.998645	0.00657259	6.13922	0.9987	0.00999573	5.09205	0.998433	0.0367501	4.40165	0.998186	4.2165	7.11858	0.913664	4.72793	5.82203	0.816675	0.000502476	5.84547	0.998635	0.00200078	4.94662	0.998387	0.00304547	5.58155	0.998571	0.011986	4.99932	0.998404	0.00603327	6.69844	0.998809	2.97913	6.42153	0.822598	experimental		UGAAAAAGCAAUGGAUAAUAGA	MIMAT0012295	count 0:type 5:dps-miR-2510	custom
	dps-miR-2511	0.0150991	5.43878	0.996485	0.00517201	6.33953	0.998741	0.00814631	4.61719	0.998272	2.56546	5.7735	0.760092	2.04346	6.76657	0.952476	0.104652	3.60182	0.997782	0.407168	5.5693	0.70502	0.114567	5.39718	0.950164	0.045157	5.77493	0.982503	1.08126	6.07403	0.86944	0.00476667	4.50937	0.998231	0.83244	3.99598	0.927929	experimental		UAAGUCUGUUGAGUGCCAUAGA	MIMAT0012296	count 0:type 5:dps-miR-2511	custom
	dps-miR-2512	0.00764036	4.9333	0.998383	0.00591424	6.37632	0.998749	1.68329	4.8868	0.742744	3.23059	4.85301	0.668243	1.93924	6.66067	0.955383	1.73725	5.19283	0.935504	0.0904151	6.24031	0.938191	0.0709571	5.10167	0.975402	0.0031179	5.04636	0.998419	0.485499	4.90703	0.944144	0.00589357	4.64923	0.998284	3.383	4.55252	0.723598	experimental		UAGGCAUUCUCGGUGAUACUUG	MIMAT0012297	count 0:type 5:dps-miR-2512	custom
	dps-miR-2513a	0.00723315	5.48963	0.998547	0.0142698	5.66348	0.99602	0.701057	4.92204	0.890852	2.79583	5.47189	0.695956	0.162824	5.05327	0.998418	0.120032	3.45611	0.997688	0.0605966	5.5026	0.949585	0.00179739	4.72574	0.998312	0.703714	5.19534	0.821469	0.845338	5.407	0.899131	0.0105044	5.43303	0.997171	2.73547	5.60598	0.816288	experimental		UAAAGCAACUUCAGACCAUAGU	MIMAT0012298	count 0:type 5:dps-miR-2513a	custom
	dps-miR-2513b	0.00718729	5.16187	0.998454	0.00540846	5.86707	0.99864	0.00872307	4.99221	0.998402	1.9873	5.9689	0.805023	2.2181	6.54223	0.948675	2.36818	5.27848	0.837971	0.0799746	6.02632	0.931257	0.148941	5.71585	0.934203	0.189301	4.45436	0.939651	0.958391	5.82378	0.908749	0.00535669	4.67616	0.998294	1.81657	4.90593	0.872469	experimental		UAUGGUCUGAAGUUGCUUUACA	MIMAT0012302	count 0:type 5:dps-miR-2513b	custom
	dps-miR-2514	1.59478	6.22362	0.675649	2.376	7.30842	0.391157	1.35555	5.39043	0.797775	3.5117	5.02472	0.495655	0.907808	5.73628	0.950767	0.775321	3.78626	0.922038	2.13883	6.70979	0.568094	2.04731	6.37262	0.678768	3.00587	6.02244	0.479471	0.358005	6.42575	0.962375	1.04712	6.10527	0.869161	3.69027	6.61958	0.70762	experimental		UUACAGCUUCAAUACAGUGGUCC	MIMAT0012299	count 0:type 5:dps-miR-2514	custom
	dps-miR-2515	0.00757382	4.92751	0.998381	0.00603219	6.29732	0.998733	1.42304	4.61624	0.771392	3.40596	4.7788	0.666502	0.1713	5.51844	0.998551	2.84856	6.27666	0.886146	0.0294629	4.56565	0.964622	0.00194816	4.80909	0.998341	0.00296257	4.88003	0.998365	0.0187875	5.88988	0.997865	0.00549622	4.57956	0.998258	0.879376	4.54668	0.935439	experimental		UGAUGAGUGUUUUCCCAAUUU	MIMAT0012300	count 0:type 5:dps-miR-2515	custom
	dps-miR-2516	0.00601858	6.35593	0.998745	1.42052	6.34903	0.575319	1.83517	4.76272	0.680997	1.20105	5.26464	0.848812	0.088579	5.82357	0.998629	1.56279	4.79073	0.888214	1.21247	5.81035	0.558295	1.09842	6.45717	0.790158	3.21391	6.42699	0.477199	0.440205	6.87946	0.957203	0.60508	5.46888	0.902678	3.20939	5.19683	0.669134	experimental		UGCCUUACAUGGGCCCGUGG	MIMAT0012303	count 0:type 5:dps-miR-2516	custom
	dps-miR-2517a	0.00754846	4.88834	0.998368	0.00592905	6.21115	0.998715	0.00901497	3.75004	0.997872	0.652774	5.05877	0.939155	0.190536	5.68216	0.998593	0.132249	4.21248	0.998102	0.000454185	5.09526	0.998434	0.0777526	5.11243	0.968531	0.00280402	4.48042	0.998219	0.0109261	5.14317	0.998449	0.296917	4.85026	0.944245	1.69971	4.62882	0.8809	experimental		UAUUGAUUUGGUGGAUUUGAAAA	MIMAT0012343	count 0:type 5:dps-miR-2517a	custom
	dps-miR-2517a*	0.0110312	5.99232	0.998096	0.00622763	6.18011	0.998709	1.27527	5.36854	0.833998	0.532497	4.85479	0.96014	4.00013	8.91234	0.907783	0.144596	3.94015	0.997971	0.000437349	4.32018	0.998153	0.00174599	5.24478	0.998479	0.00272481	5.72592	0.998607	0.0109834	5.01561	0.998409	0.00512532	5.48119	0.998544	3.3609	7.17987	0.792466	experimental		UUCAGAUCCUCAAAUACCAUAUG	MIMAT0012342	count 0:type 5:dps-miR-2517a*	custom
	dps-miR-2517b	0.00749335	6.19102	0.998711	0.0059225	5.95066	0.998659	0.00863638	4.07313	0.998041	2.53478	4.70498	0.76805	0.188647	5.83019	0.998629	0.142099	4.56092	0.998247	0.209426	5.37304	0.860175	0.00167498	5.55728	0.998564	0.00268686	4.76588	0.998326	0.010767	5.75722	0.998614	0.00491612	5.17693	0.998459	2.21674	5.74696	0.832337	experimental		UUCAGAUCCUCAAAUACAAUAUG	MIMAT0012304	count 0:type 5:dps-miR-2517b	custom
	dps-miR-2518	2.44956	7.71563	0.58774	3.57155	7.81779	0.248259	4.46347	6.185	0.483312	5.89614	6.0561	0.225997	2.04994	7.06341	0.868267	3.19673	5.4868	0.611352	4.03072	6.61924	0.381624	3.75585	7.96729	0.614225	4.74286	7.47028	0.450062	3.2563	6.03823	0.658358	1.42454	5.96973	0.826625	5.41344	5.62412	0.4783	experimental		UCGAGCAGCGGGUCGAUCCGAGC	MIMAT0012301	count 0:type 5:dps-miR-2518	custom
	dps-miR-2519	0.00761509	4.99962	0.998404	0.0060561	5.28157	0.998489	0.00869796	5.15978	0.998454	3.45027	5.46831	0.682271	0.198126	5.50869	0.998548	0.146873	4.37459	0.998172	0.000398133	5.36212	0.998512	0.00161274	5.4017	0.998523	0.00262249	5.43778	0.998533	0.0107619	4.67504	0.998293	0.809595	8.03946	0.913426	0.0471746	4.26182	0.997527	experimental		GUAUGUGGAAUUGAAGUUGAUAU	MIMAT0012307	count 0:type 5:dps-miR-2519	custom
mde-miR-252-3p	dps-miR-252*	5.48151	6.77856	0.198465	11.7013	11.4281	0.036082	13.3333	7.81986	0.161165	15.352	8.59161	0.0160664	15.613	8.04561	0.0715297	12.8643	10.2381	0.11466	9.01025	7.78655	0.303538	6.08803	7.24077	0.558412	9.0009	8.19847	0.311596	6.26556	7.81964	0.578844	14.988	9.33119	0.348618	33.4656	11.8126	0.016213	experimental		UCCUGCUGCCCAAGUGCUUAUUA	MIMAT0012262,MIMAT0012466	count 0:type 5:dps-miR-252*	custom
	dps-miR-2520	0.215787	6.71345	0.957207	0.550998	6.99681	0.851828	1.98133	5.12432	0.696235	2.04978	4.37594	0.697757	1.42737	5.83663	0.948296	0.107945	3.63244	0.996653	0.773642	5.39664	0.586612	0.436778	5.27458	0.852808	0.657982	5.37258	0.806336	0.00973013	6.21046	0.998715	0.00504305	4.70744	0.998305	1.97021	4.99231	0.828885	experimental		AAUAGCAACGCCCUUUCGAUUAGU	MIMAT0012308	count 0:type 5:dps-miR-2520	custom
	dps-miR-2521	0.188182	5.34305	0.961517	0.00575965	6.52446	0.998777	0.320715	4.33616	0.937583	2.36711	5.57018	0.809304	0.170975	5.94857	0.998656	1.22031	4.75931	0.935026	0.0533646	4.53257	0.940989	0.00178871	6.11769	0.998696	0.00283992	5.08391	0.998431	0.010714	5.92266	0.998653	0.00515052	5.53953	0.99856	1.82023	5.77272	0.893106	experimental		AAUAAUUUGGCCUAGCAUUCGA	MIMAT0012309	count 0:type 5:dps-miR-2521	custom
	dps-miR-2522a	2.2666	7.16974	0.584009	2.35642	7.42135	0.40566	3.05818	5.36475	0.564482	1.27987	5.55632	0.775684	1.4716	6.39283	0.915605	0.828138	4.27479	0.880815	3.97066	6.45942	0.276612	2.81903	6.28789	0.558789	5.93618	8.70393	0.379397	5.01322	7.4943	0.552241	5.93038	6.75066	0.433671	3.14673	5.73007	0.665386	experimental		AAAGCAGCGAUGUUCUUCGGCAG	MIMAT0012310	count 0:type 5:dps-miR-2522a	custom
	dps-miR-2522b	23.2542	19.2391	0.124935	31.1194	18.7786	0.00484597	18.11	7.59225	0.0681812	70.0988	16.3782	5.66944e-08	74.608	23.1937	7.16219e-05	7.0077	6.28725	0.237726	1.77038	4.96443	0.734148	4.02405	6.66118	0.682351	4.76346	7.48354	0.587465	21.1739	13.5871	0.28398	11.0353	7.39103	0.436914	88.7788	19.3411	7.91125e-05	experimental		UUCCGGGAAUGCGCUGUUGUUGG	MIMAT0012332	count 0:type 5:dps-miR-2522b	custom
	dps-miR-2522b*	8.84298	8.64949	0.118686	9.62295	8.69158	0.0136749	1.80518	5.71553	0.779822	1.36483	4.67072	0.767087	12.1603	10.1303	0.439201	6.07187	5.41453	0.36447	3.73804	7.40568	0.508521	5.72729	9.85966	0.615414	3.65852	6.44643	0.537179	5.49231	8.16291	0.622568	0.474532	6.49118	0.957995	1.8338	4.97304	0.837044	experimental		AGAGCAGAGCAUUCUUCGUCA	MIMAT0012333	count 0:type 5:dps-miR-2522b*	custom
	dps-miR-2523	0.00762692	5.28692	0.998491	0.00607647	5.95051	0.998659	0.00873413	4.06801	0.998039	0.678556	4.17328	0.932771	0.206726	5.00426	0.998402	0.15453	3.42004	0.997662	0.000387784	4.81863	0.998344	0.00160565	5.01425	0.998409	0.00258547	5.4309	0.998531	0.0106712	5.72047	0.998605	0.00486616	5.82759	0.998631	0.0367531	4.78452	0.998332	experimental		AAGUAACUACAUAUGAUCGAGA	MIMAT0012311	count 0:type 5:dps-miR-2523	custom
	dps-miR-2524	6.78044	8.28549	0.144938	5.47019	9.91269	0.159659	5.5602	5.24794	0.303438	4.07455	5.55068	0.346969	1.43274	6.2694	0.912713	2.258	5.34914	0.70869	12.7926	9.44283	0.133638	16.1998	11.3001	0.179362	11.3199	9.92666	0.22245	2.8541	7.87313	0.765008	9.98849	8.96564	0.352819	1.81079	5.67598	0.809546	experimental		UAUUGUACUGCGACUCGGGCCA	MIMAT0012312	count 0:type 5:dps-miR-2524	custom
	dps-miR-2525	0.549294	6.19543	0.877871	1.33383	8.51171	0.702866	3.48267	5.63752	0.516593	3.73739	6.27509	0.560955	1.76211	6.91606	0.913448	0.0830086	3.92548	0.996948	2.26845	7.97487	0.553465	0.682421	6.5664	0.842883	1.78236	6.67527	0.660048	1.05953	6.73637	0.88942	1.44716	6.80291	0.841978	1.68062	5.69299	0.846055	experimental		CUGGCGGCAACUGCGACAGCGA	MIMAT0012313	count 0:type 5:dps-miR-2525	custom
	dps-miR-2526	7.82432	9.51014	0.164826	10.3351	12.6488	0.0779115	7.3983	7.78966	0.374396	7.24205	7.08154	0.113356	3.09826	6.85263	0.729735	1.94264	5.37614	0.659007	39.7751	12.422	0.00656171	25.142	15.4597	0.190646	34.5226	13.6916	0.00752146	20.3536	11.7555	0.12781	33.2451	17.5207	0.0896661	10.7564	7.58819	0.210372	experimental		GCCGUCGGCGUGUUGCGGUG	MIMAT0012315	count 0:type 5:dps-miR-2526	custom
	dps-miR-2526*	2.7919	7.62725	0.509052	4.36831	8.69513	0.152523	1.47367	6.36497	0.794473	3.57463	4.93303	0.385289	0.0628217	6.19616	0.998711	0.612921	4.12993	0.932705	4.60556	6.9239	0.283996	4.23382	8.50439	0.557478	6.70406	7.16076	0.23017	1.22583	6.10017	0.866949	3.35522	5.97068	0.611732	4.60877	5.22862	0.514021	experimental		UGCGGUGGUUGCCGUCGGCGUGUU	MIMAT0012314	count 0:type 5:dps-miR-2526*	custom
	dps-miR-2527	0.00776019	5.23593	0.998476	0.00618246	6.03009	0.998677	2.67504	6.79302	0.725689	7.59515	7.91026	0.50399	0.173181	5.7899	0.998619	2.3611	5.43711	0.867178	0.000542958	5.26991	0.998486	0.00206635	5.00322	0.998405	0.00306716	4.90291	0.998373	0.0117836	5.5769	0.998569	0.220617	5.68617	0.970748	3.55602	5.79958	0.765072	experimental		UGAUGGAUGUAGGUGUAGAGA	MIMAT0012317	count 0:type 5:dps-miR-2527	custom
	dps-miR-2528	0.00719727	5.4894	0.998546	0.00567687	6.15437	0.998704	1.02303	5.57712	0.856456	1.02151	4.4778	0.874789	0.182339	5.13764	0.998444	0.132382	3.972	0.997987	0.000391503	5.26728	0.998485	0.00149339	5.16143	0.998454	0.00252037	4.79354	0.998336	0.0100127	5.67112	0.998593	0.257484	5.43336	0.950293	0.0329599	4.9446	0.998386	experimental		UUUUGUCUGUAUCGCGAAGUUUGG	MIMAT0012306	count 0:type 5:dps-miR-2528	custom
	dps-miR-2529	0.00742606	5.07526	0.998428	0.0308721	5.33292	0.991147	0.00854204	4.80571	0.99834	0.0346225	4.28477	0.998137	0.201299	5.13608	0.998443	0.149327	3.38464	0.997638	0.000373713	5.47354	0.998542	0.00154781	5.33371	0.998504	0.172352	5.13104	0.942089	0.0103358	5.29699	0.998494	0.00469861	5.69634	0.998599	1.05309	4.68925	0.922732	experimental		AAUUAUCGUGUCACUCAUUAUU	MIMAT0012318	count 0:type 5:dps-miR-2529	custom
	dps-miR-2530	0.137014	6.88266	0.977294	0.905755	6.08201	0.764015	2.56247	5.98959	0.69395	5.42085	6.62412	0.454047	1.44616	5.78033	0.947402	7.74245	8.35359	0.637926	0.189268	4.63456	0.876921	0.294943	5.22936	0.922832	0.195276	5.75521	0.953124	0.0116687	5.07916	0.998429	0.33303	5.45928	0.950349	5.74198	4.69182	0.554901	experimental		UAUUUCUGGAAGUUACAGUGGGC	MIMAT0012319	count 0:type 5:dps-miR-2530	custom
	dps-miR-2531	21.6685	13.2938	0.0121609	21.6022	12.6121	0.00033185	27.3628	10.2265	0.0140687	11.0754	7.42943	0.0405731	3.0402	8.2489	0.756703	6.70617	6.5772	0.173569	21.7109	11.4103	0.100745	28.3958	14.8812	0.105223	16.7682	10.989	0.159384	11.4903	9.88608	0.367021	20.3803	7.26087	0.0877234	5.60277	4.76524	0.352309	experimental		UCACUGCCGGCCCGAUCCCGCCGU	MIMAT0012320	count 0:type 5:dps-miR-2531	custom
	dps-miR-2532	1.16029	6.5838	0.802296	2.97248	8.72753	0.491575	0.682717	6.14846	0.912738	1.46824	5.33185	0.84013	0.126437	5.44696	0.998533	2.22484	4.85378	0.878171	0.365618	5.39579	0.806262	0.467346	6.24573	0.909729	0.499128	4.97012	0.874731	0.0108352	5.34861	0.998508	0.354167	5.33234	0.949111	4.14599	4.72051	0.657246	experimental		UGGGCGGCGUUUGCCUCUGGGAAC	MIMAT0012321	count 0:type 5:dps-miR-2532	custom
	dps-miR-2533	1.89105	7.01532	0.690282	2.90495	7.54071	0.396955	0.698472	5.82332	0.907765	1.04035	5.97493	0.907682	0.130037	4.7705	0.998325	0.101448	4.62082	0.99827	0.0537791	4.59866	0.940366	0.00201921	7.23928	0.998898	0.375016	5.31286	0.901084	0.0105072	5.83957	0.998634	0.979546	5.93657	0.865423	3.67476	6.16504	0.731055	experimental		UUCUGGCAGUUGGCCGGCCCAUC	MIMAT0012322	count 0:type 5:dps-miR-2533	custom
	dps-miR-2534	2.94382	7.62285	0.466067	6.82306	9.83105	0.086066	3.55341	5.50549	0.507004	2.80138	5.08886	0.478005	0.0527929	5.3453	0.998507	2.19437	4.86578	0.684692	7.41372	6.95602	0.15526	5.28035	8.40138	0.514852	11.1045	7.2602	0.0818625	6.31112	10.8683	0.611259	14.1103	8.43347	0.209951	1.44241	4.51913	0.813967	experimental		GCCGCUUGGGUCUUGCCUGGGG	MIMAT0012323	count 0:type 5:dps-miR-2534	custom
	dps-miR-2535	0.0192387	5.3092	0.996035	0.00607953	6.44369	0.998762	0.835963	6.12406	0.894486	0.035439	4.849	0.998354	0.198925	4.96782	0.998391	4.34017	8.36383	0.840648	0.000406335	5.14128	0.998448	0.00165408	4.76288	0.998325	0.00264963	4.77798	0.99833	0.010604	5.74237	0.99861	0.00498302	5.13062	0.998445	0.0839144	5.02599	0.995959	experimental		UCUCACGGCAUAUCAAUCACUUGCAG	MIMAT0012325	count 0:type 5:dps-miR-2535	custom
	dps-miR-2535*	13.0507	10.1577	0.0240176	10.3619	10.6914	0.0108298	6.81014	7.84627	0.378815	0.795351	4.7108	0.816536	2.51652	7.90683	0.781766	1.89743	4.4789	0.666283	28.8185	15.1035	0.026538	18.0864	11.0769	0.131893	13.0921	11.089	0.178964	15.4843	14.2162	0.283418	26.5871	11.6638	0.0600674	2.16419	4.81344	0.701851	experimental		GUAAGUGGCUAUGCCGCGACGGG	MIMAT0012324	count 0:type 5:dps-miR-2535*	custom
	dps-miR-2536	5.12342	8.86571	0.325079	1.97617	8.2034	0.520916	1.33983	5.26749	0.800112	0.713448	5.51977	0.90266	0.967985	6.39859	0.951033	2.3889	4.37148	0.750919	1.28145	5.57262	0.587349	1.2421	6.36074	0.794086	1.92258	6.03401	0.666234	2.88924	6.06921	0.685344	7.14971	6.22513	0.357406	1.55497	5.16085	0.829828	experimental		AAUACGUUUUUCUUCGCACUGA	MIMAT0012326	count 0:type 5:dps-miR-2536	custom
	dps-miR-2536*	0.261543	5.66228	0.946466	0.00593635	4.69481	0.9983	2.1018	4.45352	0.652291	1.62019	5.57798	0.844758	0.173394	4.82594	0.998344	1.47198	4.1129	0.919329	0.000460484	4.79714	0.998337	0.00177589	4.91641	0.998377	0.0025783	4.78715	0.998333	0.0106904	5.14908	0.99845	0.00508225	5.16475	0.998455	0.0904245	4.60457	0.995103	experimental		AAUGCGUUGAAUAACGUUUUAC	MIMAT0012327	count 0:type 5:dps-miR-2536*	custom
	dps-miR-2537	0.217209	5.99163	0.954937	0.521077	5.98064	0.862729	1.33115	6.32392	0.832339	1.16465	4.91218	0.889457	0.162419	5.36936	0.998511	1.78263	5.03918	0.934099	0.0534736	5.19109	0.948253	0.00199886	5.58705	0.998572	0.00296797	4.63316	0.998278	0.467817	5.18061	0.947121	0.00561387	5.23439	0.998476	5.14873	6.64248	0.704224	experimental		AAAUAGUCGCUUGUCCUUUAGC	MIMAT0012329	count 0:type 5:dps-miR-2537	custom
	dps-miR-2537*	0.0071975	5.40783	0.998525	0.00571546	6.38954	0.998751	0.616365	3.93243	0.866492	0.0324797	4.22669	0.998112	0.17814	5.83558	0.99863	1.85331	5.08169	0.933659	0.0977442	4.82266	0.892943	0.00166792	5.2853	0.99849	0.00262768	5.31242	0.998498	0.0102143	5.249	0.99848	0.260045	6.01013	0.955006	2.69182	6.13608	0.824231	experimental		UAACGGACAACCGUCUAUAUUG	MIMAT0012328	count 0:type 5:dps-miR-2537*	custom
	dps-miR-2538	0.00751891	5.13035	0.998445	0.00598776	5.40971	0.998525	0.337939	5.26473	0.949583	0.0339421	4.59403	0.998262	0.194968	5.51731	0.998551	0.144028	4.2105	0.998101	0.000408135	4.69974	0.998302	0.00168675	5.58677	0.998572	0.00262694	4.76761	0.998326	0.0106235	6.53364	0.998779	0.00509888	5.2425	0.998478	4.27395	5.47416	0.746172	experimental		UAGGUGGAAGAACUAAAAUAUU	MIMAT0012330	count 0:type 5:dps-miR-2538	custom
	dps-miR-2538*	0.197551	6.26606	0.954884	0.840268	6.89627	0.766279	0.93367	5.47378	0.855203	2.32184	5.49103	0.750344	0.123275	5.84778	0.998634	0.08875	4.3373	0.998158	0.407362	5.60618	0.824804	0.0023362	4.89989	0.998372	0.57983	5.81193	0.86478	1.48483	5.58905	0.850686	3.97684	5.82495	0.57238	5.12722	5.27392	0.580907	experimental		UAAAUUAGAUUUUCUGCCUGCA	MIMAT0012331	count 0:type 5:dps-miR-2538*	custom
	dps-miR-2539	0.015713	5.45078	0.996856	0.0060159	5.5037	0.99855	0.335023	4.90776	0.944776	0.0359008	5.10347	0.998436	0.206913	5.55157	0.998559	0.155523	3.60767	0.997783	0.000355664	5.73358	0.998608	0.00148379	6.0045	0.998671	0.00245953	5.13139	0.998445	0.010202	5.68206	0.998596	0.00453046	5.64504	0.998587	0.0363008	3.86856	0.997937	experimental		AAUGGUCAUGUUUCUGUAUUG	MIMAT0012334	count 0:type 5:dps-miR-2539	custom
	dps-miR-2539*	0.434704	7.02947	0.931145	1.12014	7.69367	0.774053	5.94188	17.1444	0.744544	0.670606	4.80561	0.942182	0.157114	5.67109	0.998591	2.1626	5.51524	0.878494	0.000512541	4.8635	0.99836	0.00185803	4.59753	0.998265	0.002848	6.06992	0.998686	0.0106051	6.3234	0.998738	0.285067	5.37904	0.94973	0.870244	5.0122	0.943751	experimental		AAUACAGCCGCAUGAUUAUUCA	MIMAT0012335	count 0:type 5:dps-miR-2539*	custom
	dps-miR-2540	0.00759707	5.69891	0.9986	0.00610052	5.83146	0.998632	1.04483	11.943	0.933243	0.695886	4.01448	0.929722	0.187223	5.30674	0.998493	4.25952	8.12172	0.836294	0.000446539	4.23036	0.998114	0.00178046	5.10206	0.998436	0.00277055	4.82436	0.998346	0.0150673	5.42274	0.997997	0.00523026	4.91362	0.998376	1.68259	5.62785	0.892659	experimental		UGUUAUACCGGUCAUCUGAAGA	MIMAT0012337	count 0:type 5:dps-miR-2540	custom
	dps-miR-2540*	0.257086	7.57992	0.961249	0.670705	6.94103	0.835793	0.350589	5.03991	0.946178	2.32355	5.96203	0.769365	0.151457	5.04207	0.998415	0.120749	4.23771	0.998114	0.335229	4.65146	0.799539	0.00188438	5.2004	0.998466	0.17528	5.95856	0.954685	1.51512	6.84699	0.853851	0.00512538	5.40947	0.998525	1.64378	5.24589	0.883008	experimental		UUCAGAUCGCCAGGUAUUAUAUG	MIMAT0012336	count 0:type 5:dps-miR-2540*	custom
	dps-miR-2541	0.00784664	5.37847	0.998516	0.313926	5.2113	0.907564	0.00959735	3.92042	0.997965	0.0342037	4.91545	0.998376	0.194483	5.52445	0.998552	6.1615	8.78012	0.785535	0.000523327	4.8525	0.998356	0.00206018	5.70345	0.998601	0.00305503	4.60461	0.998267	0.472522	5.5899	0.954004	0.00610872	5.1567	0.998453	4.5247	6.90668	0.733975	experimental		UGAAGCUCGGACAUUUGGUAAG	MIMAT0012339	count 0:type 5:dps-miR-2541	custom
	dps-miR-2541*	0.00711308	5.78154	0.99862	0.630716	5.87628	0.809524	0.334226	4.5751	0.940775	0.595462	4.57976	0.939719	0.143999	4.69901	0.9983	5.97768	5.12792	0.703729	0.204751	4.9503	0.845404	0.00929422	5.2239	0.995589	0.175922	4.51065	0.940437	1.42112	5.73352	0.860433	0.00598854	5.27189	0.998486	1.67358	4.61556	0.878041	experimental		UAUCGAAUGUUCCAGACUUUUAG	MIMAT0012338	count 0:type 5:dps-miR-2541*	custom
	dps-miR-2542	1.44152	6.76073	0.777483	0.0619078	6.70618	0.984365	0.349655	5.09326	0.946745	0.735907	4.0427	0.929717	2.12859	6.61446	0.950015	10.3213	4.16255	0.441683	0.170884	4.76872	0.890593	0.00231356	4.98805	0.9984	0.00334597	4.25578	0.998125	1.28358	5.86768	0.876753	0.00647407	5.49334	0.998548	3.55653	7.56229	0.803941	experimental		UAUUUUUGCUCGGACAUUUAUGU	MIMAT0012340	count 0:type 5:dps-miR-2542	custom
	dps-miR-2542*	0.452195	5.91494	0.911238	0.289609	5.74386	0.916667	0.351033	5.38972	0.949669	0.0303312	4.84186	0.998352	0.159051	6.40342	0.998751	1.49252	5.16984	0.940909	0.132128	4.74257	0.890891	0.00193147	5.66944	0.998593	0.00287735	5.42121	0.998528	0.0105852	5.3169	0.998499	0.319187	5.82811	0.953506	6.82699	5.1638	0.518913	experimental		UAGAUGGUUGCAGCAUAAAUAGA	MIMAT0012341	count 0:type 5:dps-miR-2542*	custom
	dps-miR-2543a	0.215787	5.80228	0.961297	0.488596	7.25897	0.897518	0.0100506	5.50846	0.998551	2.64905	4.91268	0.721449	1.27134	6.68529	0.974272	7.44548	6.53045	0.659868	0.00109298	5.13788	0.997886	0.0024611	6.00784	0.998672	0.402724	4.75672	0.888935	0.374295	5.47437	0.963245	0.00674335	5.51064	0.998552	2.76265	5.24043	0.82877	experimental		UAUGCAACGGCAGAUAGGAGCA	MIMAT0012345	count 0:type 5:dps-miR-2543a	custom
	dps-miR-2543a*	0.689292	4.67222	0.84054	0.0060816	6.32426	0.998738	0.00969989	4.23938	0.998118	3.02978	5.82922	0.73202	0.174636	5.03257	0.998412	8.94546	5.70628	0.586326	0.0694109	6.09028	0.954857	0.0021777	5.07118	0.998427	0.00325138	5.97183	0.998664	0.0117726	5.72375	0.998606	0.00630454	5.16262	0.998454	3.52676	6.29828	0.800051	experimental		AUCCUAUCUGCUGUGGUUUAUG	MIMAT0012344	count 0:type 5:dps-miR-2543a*	custom
	dps-miR-2543b	5.33567	8.61728	0.312257	3.77206	9.4401	0.329818	1.21374	4.92479	0.799746	2.58294	5.27164	0.646396	0.0900932	5.33084	0.998502	2.94461	5.79555	0.783685	1.42269	6.08942	0.619276	0.429369	5.8623	0.911321	3.41288	6.74251	0.466301	0.70057	6.21255	0.922446	2.80567	7.09063	0.702787	0.0261986	3.70137	0.997844	experimental		UAUGCCACGGCGGAUAGGAGCA	MIMAT0012347	count 0:type 5:dps-miR-2543b	custom
	dps-miR-2543b*	0.876229	5.51189	0.815512	0.00550983	5.28399	0.99849	1.49757	5.02522	0.787136	0.993992	5.59263	0.903714	0.137833	5.72467	0.998604	3.65533	4.7107	0.825271	0.157695	4.96869	0.895872	0.136733	6.06806	0.964276	0.187252	5.24879	0.94866	1.34734	5.8297	0.856572	0.342098	4.92308	0.944919	5.18923	6.29692	0.618101	experimental		AUCCUAUGUGCUGUGGCUUAUG	MIMAT0012346	count 0:type 5:dps-miR-2543b*	custom
	dps-miR-2544	0.925087	5.41754	0.774706	1.18175	6.88657	0.675422	0.334499	4.43478	0.938908	0.870291	5.65622	0.920013	0.114649	5.24534	0.998477	5.89274	4.64124	0.571202	0.176489	4.86361	0.891937	0.372492	5.99403	0.913373	0.840218	5.76755	0.819883	1.28728	6.39495	0.877544	0.363235	5.15247	0.9473	4.83458	6.16064	0.63848	experimental		UAUAGAACUGAGCAACAGGUAA	MIMAT0012349	count 0:type 5:dps-miR-2544	custom
	dps-miR-2544*	1.60797	7.33199	0.75799	3.83174	6.88336	0.241114	3.28061	6.00731	0.641997	0.764028	5.42188	0.929332	1.35016	6.1693	0.950061	8.48413	5.59175	0.499739	0.503009	5.23974	0.732368	0.00272023	5.70086	0.9986	0.392417	5.1825	0.897855	0.48376	6.38367	0.95724	0.00686549	5.50316	0.99855	1.69928	3.75808	0.84655	experimental		UCCUGGCUCUCGGCUCUAUAUG	MIMAT0012348	count 0:type 5:dps-miR-2544*	custom
	dps-miR-2545a	16.0359	10.1334	0.0182337	10.7188	9.89532	0.0117849	1.45409	5.03177	0.789093	1.07668	4.6787	0.831568	4.45469	8.63417	0.753559	5.00058	5.23745	0.537001	3.98529	6.70256	0.373532	4.33101	7.98006	0.582799	2.68358	6.10488	0.58752	3.53801	6.85622	0.676799	0.00701958	5.77808	0.998619	3.67014	7.40549	0.749573	experimental		AAUUCUUCUACUGCGCGAGGG	MIMAT0012350	count 0:type 5:dps-miR-2545a	custom
	dps-miR-2545a*	0.00758261	5.81619	0.998628	0.00599374	6.41972	0.998757	0.00902845	4.36995	0.998174	0.714329	4.15955	0.933675	0.197511	5.98332	0.998663	4.60295	5.92636	0.815223	0.0478798	4.62325	0.942094	0.00175195	5.31374	0.998498	0.00278457	5.3416	0.998506	0.0109171	5.27243	0.998487	0.00531638	5.33411	0.998504	0.982879	4.6308	0.937638	experimental		CUCACGCAGUACAAGAAUUUC	MIMAT0012351,MIMAT0012316	count 0:type 5:dps-miR-2545a*	custom
	dps-miR-2546	6.40013	8.38505	0.206562	6.22443	9.97014	0.129381	5.74448	5.40258	0.322392	3.82449	5.85698	0.416066	2.76845	6.89839	0.804124	2.80277	4.64083	0.59316	10.8727	8.44359	0.136563	3.51644	6.16353	0.579999	5.9216	7.66522	0.402561	3.9119	6.76946	0.654868	5.02712	6.1106	0.542365	2.9945	4.9201	0.672726	experimental		UUAGUCUCGGACCCUCACCAG	MIMAT0012353	count 0:type 5:dps-miR-2546	custom
	dps-miR-2546*	1.31442	6.15785	0.743615	0.170415	7.38257	0.959467	0.00884658	3.85347	0.997929	2.36863	5.29916	0.742135	0.121834	4.86482	0.998358	7.90597	5.44325	0.488785	0.675174	5.33442	0.684569	0.143915	5.83833	0.956439	0.769638	5.51919	0.812258	0.681555	5.65511	0.910313	0.299365	4.74799	0.943042	3.14158	6.47035	0.767103	experimental		GUGAGUGGGAGUCCCAGAGUUAC	MIMAT0012352	count 0:type 5:dps-miR-2546*	custom
	dps-miR-2547	0.783875	6.23415	0.834065	0.739915	5.42209	0.750412	0.00770132	4.16319	0.998083	0.0270966	3.94868	0.997979	0.136419	5.11895	0.998439	0.104701	3.73249	0.997859	0.479044	4.89553	0.621513	0.00165536	4.97522	0.998396	0.698659	5.34483	0.815569	0.00931201	5.08348	0.99843	0.00462174	4.99483	0.998403	1.78686	4.84117	0.828481	experimental		AACUGAUUGCAAGCCUGUUUCCAG	MIMAT0012355	count 0:type 5:dps-miR-2547	custom
	dps-miR-2547*	0.0112635	4.81908	0.99767	0.00642811	5.64509	0.998587	0.00988085	4.7091	0.998306	0.0366434	4.7373	0.998315	2.89032	8.41751	0.960518	10.7949	6.53304	0.610278	0.000487781	4.50295	0.998228	0.00196461	5.34348	0.998507	0.00303727	5.05385	0.998421	0.0118117	5.91648	0.998651	0.0060056	4.47049	0.998215	1.70655	5.71279	0.903613	experimental		GUGAGCAUCCUUACAUUUUGUU	MIMAT0012354	count 0:type 5:dps-miR-2547*	custom
	dps-miR-2548	118.743	22.9616	2.19079e-10	129.466	26.0055	6.47158e-10	251.468	28.76	6.66134e-16	139.592	15.4369	0	51.9329	14.4386	2.79567e-06	23.2289	13.3216	0.0384022	180.185	34.8971	3.16742e-05	93.7464	20.5801	0.00162874	194.513	66.8989	0.00453612	165.154	40.7406	0.00026418	180.469	34.2339	0.000368553	110.429	13.5985	4.10783e-15	experimental		UUUGGUGUCAGCUUCCAGCAGC	MIMAT0012357	count 0:type 5:dps-miR-2548	custom
	dps-miR-2548*	1.34449	5.83849	0.687416	2.53465	7.31373	0.320922	1.08391	6.31062	0.868233	1.96615	5.63173	0.718194	0.0737697	6.10888	0.998693	3.26331	4.65559	0.605673	1.71254	6.06581	0.571435	1.81043	5.9874	0.712332	3.87162	5.58825	0.348273	4.05672	6.15103	0.576938	1.84387	5.21239	0.747512	1.8477	5.12772	0.803537	experimental		UGGUGGAUUAACUGUUGCCA	MIMAT0012356	count 0:type 5:dps-miR-2548*	custom
	dps-miR-2549	0.21424	6.32204	0.960125	0.0054085	5.559	0.998565	0.00848593	4.49643	0.998225	0.222432	5.5503	0.985039	0.162428	5.34566	0.998505	1.0366	4.03572	0.954539	0.00189364	5.52219	0.995551	0.210133	5.79131	0.929801	0.6521	5.38964	0.817555	0.923863	5.95158	0.890401	0.00495689	5.36592	0.998513	1.20291	4.86655	0.911173	experimental		UAAGGAUUCAUGUGCUUUCAG	MIMAT0012359	count 0:type 5:dps-miR-2549	custom
	dps-miR-2549*	0.00760579	5.7376	0.998609	0.00608437	5.27232	0.998487	1.58555	5.69085	0.802732	0.0352691	4.75202	0.99832	0.201499	4.90907	0.998371	4.58175	8.45497	0.812563	0.00041328	4.44389	0.998205	0.0016927	5.27983	0.998489	0.00268054	4.37053	0.998174	0.0108287	5.49136	0.998537	0.00513116	4.72056	0.99831	3.30257	6.85312	0.779504	experimental		GUAAGUCACUGAUUUCUUUAGU	MIMAT0012358	count 0:type 5:dps-miR-2549*	custom
	dps-miR-2550	0.00779735	6.72942	0.998814	0.516938	5.65079	0.85663	0.00990341	5.2407	0.998477	5.82344	5.86528	0.46968	3.76883	8.87331	0.911805	7.74702	5.6591	0.589375	0.197642	4.67359	0.889198	0.186547	5.9507	0.954671	0.410717	5.08976	0.896064	0.624585	6.14176	0.941954	0.00677668	5.8147	0.998628	2.57106	5.26594	0.826879	experimental		UGACCUCCGCCUUCUUUUGCAG	MIMAT0012361	count 0:type 5:dps-miR-2550	custom
	dps-miR-2550*	3.50197	6.89131	0.455354	3.97311	8.48734	0.303728	1.15779	5.37853	0.846352	4.3975	6.06735	0.550035	0.106251	5.5138	0.998551	10.7762	5.8166	0.354655	0.421597	4.80179	0.843242	0.437981	5.82747	0.923729	0.949734	5.52924	0.810652	3.00363	7.64278	0.783215	0.00746577	5.01159	0.998408	3.28534	4.51009	0.74824	experimental		GUAAGGGAAGAGGGUGGUAUUU	MIMAT0012360	count 0:type 5:dps-miR-2550*	custom
	dps-miR-2551	0.234244	5.92378	0.955278	0.173501	6.56501	0.958918	0.00921822	3.96684	0.997989	1.26679	4.95452	0.883996	0.191417	4.97061	0.998392	3.62901	8.12378	0.884277	0.000471962	4.57647	0.998257	0.00190936	5.37521	0.998495	0.0028893	5.10774	0.998438	0.0113067	5.04868	0.998419	0.0055528	5.64633	0.998587	2.73152	5.35466	0.833708	experimental		UAAAGCUUGAUUUGAUUUUCA	MIMAT0012363	count 0:type 5:dps-miR-2551	custom
	dps-miR-2551*	0.00696532	5.22523	0.998473	0.00541479	6.54728	0.998781	0.00828703	5.27516	0.998487	0.733433	5.08073	0.945159	0.171535	5.10118	0.998433	1.9674	4.72615	0.921358	0.191257	4.96873	0.808736	0.127429	5.21432	0.946329	0.132812	4.93679	0.945567	0.0099665	4.75757	0.998323	0.00479757	4.98843	0.998401	1.04845	4.53411	0.903442	experimental		AAAAUCAAAUUGGGUUCUUUAUUU	MIMAT0012362	count 0:type 5:dps-miR-2551*	custom
	dps-miR-2552	0.410074	5.92795	0.924469	0.159302	5.76356	0.953273	0.00886371	5.26403	0.998484	0.562342	4.25257	0.935145	0.150019	4.75696	0.99832	5.52439	4.55882	0.696418	0.641022	5.96522	0.721533	0.00314219	5.86445	0.998148	0.00317034	5.33351	0.998504	0.390816	5.45194	0.950193	0.711596	5.75996	0.906617	7.05045	6.39771	0.549249	experimental		UGAGGUCAAAUUGAACGCAUUU	MIMAT0012364	count 0:type 5:dps-miR-2552	custom
	dps-miR-2552*	0.00748065	5.43542	0.998532	0.00590286	6.20563	0.998714	0.00890571	4.59427	0.998263	0.550067	5.11346	0.960857	0.193751	5.28129	0.998486	6.1509	7.34303	0.758141	0.0400634	4.89714	0.945361	0.00262401	5.04803	0.997849	0.00274701	4.9629	0.998392	0.0108043	5.88055	0.998634	0.241379	6.06913	0.955467	0.0360705	3.60273	0.997784	experimental		AUGUGUAUAAUUUGGCCAUCAUA	MIMAT0012365	count 0:type 5:dps-miR-2552*	custom
	dps-miR-2553	0.0067184	6.2509	0.998724	0.00522298	5.74959	0.998612	0.00786299	4.96252	0.998392	0.030425	4.91977	0.998378	0.172912	5.08708	0.998429	0.935007	4.70273	0.972174	0.234177	4.89991	0.749585	0.104794	5.63981	0.952352	0.00241476	4.96454	0.998393	0.00924892	5.78609	0.998621	0.00435729	5.57019	0.998568	0.0309915	5.25375	0.998481	experimental		UGCGUCUAAGAUCUGUGCAGUAU	MIMAT0012366	count 0:type 5:dps-miR-2553	custom
	dps-miR-2553*	1.13635	7.1228	0.777875	0.362052	5.92874	0.868963	0.00782288	5.69979	0.9986	1.32335	5.3598	0.80328	0.0929165	4.96377	0.998391	1.52087	4.89377	0.881196	1.24405	5.60798	0.526558	1.07836	6.57131	0.775935	2.38292	6.31135	0.534487	2.66265	6.70264	0.723931	1.48559	6.87378	0.843003	3.23098	6.09316	0.72024	experimental		UAUUGCAGACUUCUCAGACUACA	MIMAT0012367	count 0:type 5:dps-miR-2553*	custom
	dps-miR-2554	0.00654574	5.10496	0.998437	0.678851	6.06004	0.796767	0.00786542	4.83724	0.99835	0.0268153	4.2745	0.998133	0.142217	5.29783	0.998492	1.32562	4.37159	0.928959	0.242327	5.48239	0.813729	0.281405	5.79088	0.899957	0.824758	5.09083	0.754005	0.917626	5.00317	0.865867	0.00458127	5.43969	0.998533	0.0287479	4.44788	0.998206	experimental		UAGGCCAGUGAUUUCACAGUACG	MIMAT0012368	count 0:type 5:dps-miR-2554	custom
	dps-miR-2554*	0.00940048	5.43791	0.997935	0.00504037	6.41647	0.998757	0.00809791	4.21238	0.998106	0.0280334	4.32234	0.998153	0.154675	5.36204	0.998509	4.30647	6.29909	0.763595	0.274583	6.12394	0.788752	0.302988	5.60835	0.904548	0.159491	5.47472	0.950821	0.568307	4.87514	0.912143	0.00474415	5.33071	0.998503	0.0300018	4.60256	0.998266	experimental		UAUUGUCAGAUCUCUGUCCUCA	MIMAT0012369	count 0:type 5:dps-miR-2554*	custom
	dps-miR-2555	3.7661	6.98164	0.373328	4.11393	8.49447	0.299723	1.94075	4.78275	0.695268	6.71297	5.65498	0.222169	0.0796444	6.65454	0.9988	6.77927	5.25567	0.385303	3.04854	5.78172	0.338534	0.329566	6.09308	0.935601	1.75298	5.41302	0.681845	1.89033	6.24628	0.803646	0.390046	6.15145	0.955806	1.23722	4.62806	0.881835	experimental		UCAUUGUCUGUAAACAACACAG	MIMAT0012373	count 0:type 5:dps-miR-2555	custom
	dps-miR-2555*	0.942628	6.44069	0.84168	0.358337	7.0019	0.911198	0.00922311	5.34257	0.998506	3.38193	6.1343	0.727703	0.16422	5.43928	0.99853	3.95304	5.49319	0.799941	0.0837739	4.70588	0.942417	0.154164	5.44562	0.950983	0.00314331	4.17253	0.998088	0.663915	6.1687	0.937827	0.00582736	5.62162	0.998581	3.0922	6.87834	0.794861	experimental		GUGAGUGUUAUACAGUCAUUUUGGGGU	MIMAT0012372	count 0:type 5:dps-miR-2555*	custom
	dps-miR-2556	3.31861	6.73789	0.43654	0.481788	6.66288	0.854213	1.11356	5.30387	0.847378	2.29894	5.68465	0.719926	0.0936748	7.18514	0.998888	4.5812	4.82926	0.602393	0.950749	5.12989	0.622324	0.890794	5.78992	0.817131	0.277839	6.08076	0.934316	2.63997	6.88063	0.74316	0.861382	5.5588	0.901799	4.40958	5.45402	0.620873	experimental		AGUUCUCCGCUUCACUUACAG	MIMAT0012375	count 0:type 5:dps-miR-2556	custom
	dps-miR-2556*	0.411455	6.11785	0.912343	0.351653	6.16735	0.895686	0.00836515	4.70392	0.998304	0.312604	4.53302	0.955981	0.132063	5.07831	0.998427	4.94758	5.91782	0.759367	1.47692	4.65156	0.294266	0.415245	5.6717	0.903565	0.181094	4.97368	0.945928	0.923848	5.37314	0.880186	0.00538129	5.10242	0.998436	1.54257	5.06261	0.846379	experimental		GUAUGCCGGAGGUUCACUAGCGACU	MIMAT0012374	count 0:type 5:dps-miR-2556*	custom
	dps-miR-2557	2.33724	6.57091	0.573181	3.08216	8.11731	0.3223	0.781001	5.05612	0.863003	0.41959	4.43856	0.939257	0.0921872	5.61455	0.998577	2.93423	6.30977	0.778609	0.797855	5.7135	0.706476	1.48201	6.43828	0.728887	1.60944	6.12925	0.676439	0.00951141	6.66178	0.998802	2.43528	6.98063	0.73317	0.977912	4.95808	0.888467	experimental		UCAGAUCCUUUUUCCGGCAUUAG	MIMAT0012377	count 0:type 5:dps-miR-2557	custom
	dps-miR-2557*	0.54842	5.70939	0.88014	0.3203	5.29666	0.895041	0.00906195	4.51038	0.998231	0.0459879	4.89713	0.997203	0.152191	5.61686	0.998577	5.29782	7.24109	0.748632	0.144271	5.5096	0.905161	0.146393	5.39185	0.950112	0.00304343	6.02072	0.998675	3.02525	7.0453	0.744849	0.00580077	5.48166	0.998544	3.49887	5.54458	0.753888	experimental		GUAUGCUGUAGCAAGGAUCACUUUGAG	MIMAT0012376	count 0:type 5:dps-miR-2557*	custom
	dps-miR-2558	0.235201	5.34113	0.948439	0.334592	6.42088	0.91013	0.00885653	5.0802	0.998429	0.0319681	4.09785	0.998052	0.176367	5.409	0.998522	1.63429	4.50197	0.926203	0.0620578	4.15094	0.938422	0.00182649	4.92325	0.998379	0.164089	5.3441	0.949678	0.0105867	4.96013	0.998391	0.00535496	5.48968	0.998547	1.74389	5.26273	0.891167	experimental		GUAGGUACCCAAAUAUCUUGAU	MIMAT0012378	count 0:type 5:dps-miR-2558	custom
	dps-miR-2558*	0.237577	5.67803	0.95247	0.521191	6.76633	0.865634	0.00858861	5.234	0.998476	0.0310109	4.48257	0.998219	0.168633	4.99457	0.9984	1.43234	4.53886	0.931486	0.000459868	4.90823	0.998374	0.290382	4.93482	0.891477	0.00271572	5.37724	0.998516	0.592088	5.42153	0.923576	0.00497383	4.87141	0.998362	0.0895476	5.07147	0.995066	experimental		CAGAUAUUUCUGUACCUACAG	MIMAT0012379	count 0:type 5:dps-miR-2558*	custom
	dps-miR-2559	0.502165	5.4658	0.890269	0.430483	6.11212	0.871283	3.28501	6.0075	0.626614	1.05926	5.70321	0.897314	3.52696	8.12019	0.898656	5.17859	4.82653	0.660454	0.803435	5.04539	0.724241	0.371836	5.5113	0.90655	0.00339851	5.68482	0.998596	0.449049	4.91257	0.943799	0.357304	6.26695	0.956687	0.791017	5.72383	0.951433	experimental		UCACAUCAUUUUCCCCUCACAGU	MIMAT0012381	count 0:type 5:dps-miR-2559	custom
	dps-miR-2559*	0.00746565	5.56747	0.998567	0.00587292	5.69201	0.998598	0.00866073	4.54795	0.998246	1.25209	5.22703	0.896016	0.189414	5.10129	0.998433	0.139724	4.03673	0.998019	0.00041263	5.55985	0.998565	0.0016497	5.59533	0.998574	0.311634	4.70009	0.887943	0.0475973	4.70364	0.993117	0.00485355	4.96772	0.998394	0.851963	4.19798	0.934693	experimental		GUGUGUGGGAUACUGAUUUUAGAGA	MIMAT0012380	count 0:type 5:dps-miR-2559*	custom
	dps-miR-2560	0.00752332	5.926	0.998654	0.58952	7.06009	0.86909	0.0091596	4.75096	0.99832	0.0320242	5.0243	0.998411	0.176541	5.46323	0.998537	3.68024	5.01986	0.868029	0.0834466	5.47656	0.92662	0.00197537	5.69429	0.998599	0.00296505	5.41535	0.998527	1.09523	6.00011	0.894978	0.00575452	4.71762	0.998309	2.46699	4.60406	0.803322	experimental		UCGCUCAUCGUUAUUUGAUAGU	MIMAT0012382	count 0:type 5:dps-miR-2560	custom
	dps-miR-2560*	0.738925	5.57951	0.813962	0.900047	6.09941	0.714573	0.665018	4.71119	0.886416	1.23146	5.55851	0.852499	0.107221	5.01109	0.998406	0.0804288	4.18416	0.998091	1.62987	6.60633	0.561083	0.504145	5.15364	0.823722	0.439181	5.32093	0.862522	0.0092308	6.53677	0.998779	0.00486791	5.61845	0.99858	3.30064	5.67211	0.701846	experimental		UGUCAAGUAAUGAUGGGCGUAUA	MIMAT0012383	count 0:type 5:dps-miR-2560*	custom
	dps-miR-2561	0.00934517	5.43958	0.998063	0.640397	5.70882	0.811857	0.00909103	5.25204	0.998481	0.2224	4.23702	0.975892	1.15303	5.71726	0.968787	3.09793	5.47753	0.847764	0.147176	5.12214	0.879201	0.00225158	5.28696	0.998491	0.454777	4.5452	0.864644	2.32222	6.08051	0.770577	0.00616525	5.36536	0.998513	4.74359	5.154	0.657485	experimental		UGUUUUUUCCUUCUGUGAGUUUU	MIMAT0012384	count 0:type 5:dps-miR-2561	custom
	dps-miR-2561*	23.6015	13.4502	0.0132801	23.1506	10.8292	4.74084e-05	10.5571	6.97212	0.186766	4.32605	6.19903	0.307946	8.25095	8.04884	0.322577	6.0283	5.79154	0.12426	44.0201	18.1276	0.0238787	30.0052	17.127	0.183427	32.5127	10.9824	0.01092	14.1426	8.35608	0.210579	23.1541	7.21517	0.0552597	13.5214	6.86283	0.0942302	experimental		AACAGCAGACGGCAGAAACGGC	MIMAT0012385	count 0:type 5:dps-miR-2561*	custom
	dps-miR-2562	0.22674	5.2091	0.947597	0.341577	6.79518	0.901669	0.00852898	4.00401	0.998007	1.05398	4.85279	0.884677	0.139946	5.56377	0.998564	2.15687	5.05782	0.865891	0.315716	5.72371	0.826743	0.51011	6.31141	0.876394	0.00293127	4.71593	0.998308	0.379704	5.9317	0.956664	0.130037	5.60217	0.977631	2.55929	4.23223	0.774093	experimental		UUAACAUCUUCACUUGAUUUGCAG	MIMAT0012387	count 0:type 5:dps-miR-2562	custom
	dps-miR-2562*	1.71779	41.5932	0.953354	0.14603	6.20681	0.957386	0.00969069	5.47458	0.998463	0.0306218	4.33229	0.998158	0.158733	5.11142	0.998436	6.30289	4.78934	0.703745	0.000541825	4.1691	0.998086	0.345615	5.23833	0.901436	0.168963	4.9138	0.946415	0.836467	5.49316	0.902399	0.334838	4.81867	0.94375	0.0336888	4.67539	0.998293	experimental		GCAAGUCAAUAAGAUUAUUC	MIMAT0012386	count 0:type 5:dps-miR-2562*	custom
	dps-miR-2563	0.377815	4.79509	0.891446	1.01798	6.12977	0.690219	0.0165547	4.48713	0.996714	1.47061	4.93497	0.81251	0.32245	5.51699	0.994511	4.15701	3.9838	0.633911	0.643136	5.16621	0.720828	1.48091	5.54765	0.68423	0.816019	5.08928	0.814417	3.48246	6.19408	0.632369	0.299675	5.37522	0.949655	4.09342	6.4088	0.709351	experimental		UGAGUAUUGCCUCCUGUUGUAGU	MIMAT0012388	count 0:type 5:dps-miR-2563	custom
	dps-miR-2563*	0.597347	6.06326	0.871299	0.382829	6.40939	0.889967	0.0080859	4.53376	0.99824	0.521411	4.5512	0.941892	0.12402	6.16295	0.998704	1.29235	4.81543	0.907189	0.694728	4.59514	0.551612	0.803505	5.92483	0.833976	0.58664	5.42038	0.857869	1.7585	5.85373	0.787238	0.00507522	5.2358	0.998476	1.34106	5.04789	0.891488	experimental		UAUACGGUUCGGAAUCCUCUAA	MIMAT0012389	count 0:type 5:dps-miR-2563*	custom
	dps-miR-2564	0.00768105	5.64571	0.998587	0.00575883	5.50029	0.998549	0.00971149	4.21621	0.998107	0.945504	5.50888	0.9236	4.44389	7.11203	0.892075	6.58988	4.1351	0.602093	0.128883	5.23083	0.899406	0.00227304	5.07813	0.998429	0.767105	6.11175	0.864431	1.96982	5.89308	0.796755	0.429101	5.78056	0.938573	1.71873	4.99308	0.87319	experimental		UAAUCAAUCUUAUUACGUUUAUAG	MIMAT0012391	count 0:type 5:dps-miR-2564	custom
	dps-miR-2564*	0.41377	5.40781	0.902956	0.0115991	5.53686	0.996596	0.00826471	4.33169	0.998158	0.0283237	4.09093	0.998049	0.155402	5.60409	0.998574	0.179493	4.00935	0.996432	0.322651	4.56111	0.733851	0.0833977	5.13367	0.964732	0.00264508	5.96745	0.998663	1.22767	5.61786	0.846583	0.00500159	5.55487	0.998564	5.19196	5.0387	0.57713	experimental		GUAAAUGUGAUAAUUGUUUGUAA	MIMAT0012390	count 0:type 5:dps-miR-2564*	custom
	dps-miR-2565	0.143821	5.78493	0.966278	0.00481534	6.17143	0.998707	0.00793755	5.2201	0.998471	0.0257195	4.73476	0.998314	0.137977	4.9239	0.998377	1.46394	4.50908	0.929545	0.237995	5.61955	0.818393	0.734204	5.3348	0.77289	0.307443	4.84467	0.889931	0.996967	6.15557	0.890503	0.00476729	5.13087	0.998445	1.27086	4.86665	0.887836	experimental		UUCCUGUAUCUGAUUUUCAG	MIMAT0012393	count 0:type 5:dps-miR-2565	custom
	dps-miR-2565*	2.18073	6.54355	0.548439	2.26125	7.78423	0.468839	0.646397	5.17298	0.899212	0.996925	4.63437	0.823032	1.30906	5.56715	0.916882	2.99781	4.56892	0.602278	3.959	6.32866	0.320404	5.31853	6.14767	0.357272	4.216	7.43083	0.486906	7.03421	6.94269	0.383456	3.3928	6.52516	0.665793	7.80007	7.15462	0.354802	experimental		GUGAAAUUUAUUUAUAGGCAGA	MIMAT0012392	count 0:type 5:dps-miR-2565*	custom
	dps-miR-2566a	0.51508	5.9196	0.908523	0.0175228	5.72773	0.995228	0.00883007	5.33409	0.998504	0.0298639	4.05692	0.998033	2.36727	6.66659	0.941908	1.5572	4.26609	0.918789	0.111211	5.58509	0.906994	0.465168	5.71254	0.856332	0.353473	4.88951	0.889861	0.0104616	5.72437	0.998606	0.00540465	5.26944	0.998486	5.07738	6.06983	0.629777	experimental		UACAUAACUUGUGUCUCUUAGAU	MIMAT0012395	count 0:type 5:dps-miR-2566a	custom
	dps-miR-2566a-1*	0.420366	5.73398	0.908068	0.00564389	6.84049	0.998834	0.695075	4.59871	0.882308	0.0294965	4.54236	0.998243	1.9789	6.84395	0.959339	4.14497	4.60324	0.816213	0.24385	4.84299	0.846492	0.0102006	4.55677	0.993474	0.201824	5.07862	0.944799	1.76846	6.18235	0.824863	0.0058289	5.41302	0.998526	0.923185	4.99781	0.94329	experimental		UUUAGAAACACAAAGCAUGUGU	MIMAT0012394,MIMAT0012400	count 0:type 5:dps-miR-2566a-1*	custom
	dps-miR-2566a-2*	0.262705	5.26038	0.940866	0.152968	6.49503	0.958504	0.00906345	5.08542	0.998431	2.01478	5.83124	0.79553	0.15535	5.41903	0.998525	2.88181	4.05911	0.842088	0.21614	5.11705	0.849148	0.00206353	5.24869	0.99848	0.00305319	5.35849	0.998511	0.612197	4.88402	0.919595	0.00581382	4.65272	0.998285	3.6392	5.68477	0.700095	experimental		UUUAGAAACACAAAUCAUGUGU	MIMAT0016970	count 0:type 5:dps-miR-2566a-2*	custom
	dps-miR-2566b	0.412281	5.67959	0.907163	0.00526382	4.82692	0.998347	0.0081556	5.43936	0.998533	0.0291656	4.67714	0.998293	1.09961	5.92021	0.978063	0.11483	3.35794	0.99762	0.04644	4.89827	0.945166	0.19911	4.91256	0.910515	0.734352	5.11881	0.790986	0.896016	5.9365	0.894622	0.00450167	5.21087	0.998469	0.0304855	3.733	0.997862	experimental		UACAUAUCUUGUGUUUCUAGAU	MIMAT0012401	count 0:type 5:dps-miR-2566b	custom
	dps-miR-2567a	0.488582	5.92552	0.906224	0.462568	5.52779	0.86221	0.00895339	4.39354	0.998184	0.0316059	5.41212	0.998525	0.171552	5.51666	0.998551	1.85289	5.3669	0.939265	0.000471477	5.62686	0.998582	0.00184029	5.72478	0.998606	0.321533	5.76214	0.906113	0.082051	5.44681	0.990002	0.00535294	4.90885	0.998375	2.82686	5.0586	0.781184	experimental		UAUCACAAUUCUAGCCUGGCAA	MIMAT0012397	count 0:type 5:dps-miR-2567a	custom
	dps-miR-2567a*	0.00750381	5.33195	0.998504	0.0058471	5.8807	0.998643	0.00892213	3.89337	0.997951	0.0338298	4.95103	0.998388	0.194733	5.82092	0.998626	4.82594	6.16092	0.822753	0.0628378	4.89922	0.931092	0.00170054	5.674	0.998594	0.00437471	4.9646	0.997525	1.565	5.58568	0.825324	0.0051536	5.53888	0.998559	0.0361976	4.44362	0.998204	experimental		ACCAGGUUAGAUUUGCGAAACG	MIMAT0012396,MIMAT0012402	count 0:type 5:dps-miR-2567a*	custom
	dps-miR-2567b	1.4716	5.72539	0.687051	1.27777	7.07109	0.678988	0.998637	4.68353	0.838855	0.446962	4.13322	0.933926	0.125545	5.178	0.998457	11.4393	6.54453	0.362534	0.105705	5.84634	0.931724	0.46412	5.20879	0.89737	0.873665	6.26924	0.834117	0.0107836	4.55246	0.998247	0.00610624	5.43392	0.998532	0.699474	4.5297	0.938513	experimental		UCUCACAGCUCUAACCUGGCAA	MIMAT0012403	count 0:type 5:dps-miR-2567b	custom
	dps-miR-2567c	0.429919	5.77824	0.915312	0.980599	6.19503	0.736534	0.00922813	4.78012	0.998331	0.363414	4.25186	0.967297	0.159894	5.16927	0.998454	9.83756	9.8239	0.605741	0.063898	5.25896	0.948901	0.00207861	5.56762	0.998567	0.0107326	4.89005	0.995226	1.9689	6.85879	0.822318	0.00581763	5.10412	0.998437	0.572647	5.24746	0.971202	experimental		UAUUGCAUUUCCAAUCUGGCAA	MIMAT0012399	count 0:type 5:dps-miR-2567c	custom
	dps-miR-2567c*	0.00755644	5.43805	0.998533	0.0980565	5.42603	0.974069	0.548844	4.44786	0.904305	2.15333	5.05881	0.760002	0.183941	6.28634	0.998728	5.5082	4.47641	0.778461	0.122885	4.85857	0.8913	0.00189153	5.36135	0.998512	0.00294596	4.98317	0.998399	0.0111832	5.4033	0.998523	0.0055195	4.96506	0.998393	0.0372788	3.91713	0.997962	experimental		ACCAGUGUGGAUUUGUAAAACGU	MIMAT0012398	count 0:type 5:dps-miR-2567c*	custom
	dps-miR-2568a	0.725534	6.19567	0.873628	0.879253	6.72834	0.787417	0.814684	5.4702	0.900825	0.523293	4.68116	0.949667	4.36814	7.77226	0.853993	9.72969	6.80554	0.509576	0.832265	6.51516	0.784587	0.413758	5.95355	0.914235	1.28962	6.29258	0.780408	1.55555	6.13748	0.857674	0.00691565	5.72816	0.998607	0.557038	4.22696	0.963707	experimental		GCAAACUUCCUCGGGUCGUUG	MIMAT0012404	count 0:type 5:dps-miR-2568a	custom
	dps-miR-2568a*	1.82889	7.39893	0.700325	2.9102	7.85704	0.395195	0.354198	6.31327	0.956545	1.11464	4.58971	0.861705	0.108275	5.8978	0.998645	8.40966	4.82398	0.39625	1.14942	5.59873	0.582916	0.856935	5.49506	0.801762	0.308196	5.56717	0.921317	0.364949	5.69942	0.95494	0.00583221	5.55888	0.998565	0.0291591	4.63704	0.998279	experimental		ACGGCACGAGGAUGUUGCUU	MIMAT0012405	count 0:type 5:dps-miR-2568a*	custom
	dps-miR-2568b	1.66502	5.8652	0.640897	1.28353	6.0518	0.624682	2.44892	4.94514	0.638026	0.0238093	4.71184	0.998306	2.81818	7.37042	0.850606	6.53449	4.37073	0.467117	0.427106	6.16175	0.83391	0.511407	5.24936	0.849822	0.973999	5.69231	0.796614	0.429765	5.51646	0.95054	0.00606654	5.16942	0.998457	0.216552	4.24013	0.980661	experimental		GCAAACUUCCUCGGGUCAUGG	MIMAT0012408	count 0:type 5:dps-miR-2568b	custom
	dps-miR-2568b*	0.807245	5.87896	0.830515	0.852164	6.85596	0.782092	6.55245	13.6259	0.669409	1.49656	5.38978	0.845053	1.86998	6.06971	0.943733	6.53337	5.32941	0.582212	0.353127	5.9403	0.834301	1.44299	7.6711	0.767692	0.378429	5.29232	0.907737	1.93385	6.48653	0.822712	0.00625876	6.4009	0.998753	1.58381	5.3799	0.887338	experimental		AUGGCCCGAGGAUGUUGCCU	MIMAT0012409	count 0:type 5:dps-miR-2568b*	custom
	dps-miR-2569	1.38695	5.73573	0.701411	0.269543	7.38962	0.932727	0.0120254	5.37077	0.997978	0.527223	4.74369	0.94109	0.127014	5.32905	0.998501	10.3395	4.94273	0.33263	0.149581	4.39578	0.88069	1.0534	6.10534	0.773346	0.38995	5.03182	0.892981	0.972203	6.08	0.901445	0.0192838	5.24331	0.995547	3.05953	6.20415	0.752814	experimental		AUCGUUGCUCGGGUCGUUGU	MIMAT0012406	count 0:type 5:dps-miR-2569	custom
	dps-miR-2569*	2.12315	6.20894	0.603217	2.31224	6.98489	0.444542	8.87662	8.13936	0.32759	6.71974	7.93406	0.440325	2.15082	7.83417	0.921347	10.1966	7.0506	0.324794	0.556703	6.30645	0.840783	1.75008	9.58339	0.813826	2.40395	6.08212	0.620094	0.231905	5.71289	0.978428	0.00703144	5.64576	0.998587	0.664064	4.83441	0.954544	experimental		CAACGAACCGAGGAAUUUUAC	MIMAT0012407	count 0:type 5:dps-miR-2569*	custom
	dps-miR-2570	1.0943	6.18413	0.789968	0.552411	6.50862	0.839551	1.12923	5.08983	0.834794	1.69534	5.64597	0.812531	2.96102	7.7099	0.890011	6.26307	5.08234	0.558816	1.01526	5.1071	0.582624	0.732794	5.67944	0.845665	1.08517	5.4968	0.779021	0.830534	5.18091	0.894785	0.00633136	5.58486	0.998571	0.992899	3.92526	0.906483	experimental		UAGUAUGGGUCUUGACAUGUGACU	MIMAT0012410	count 0:type 5:dps-miR-2570	custom
	dps-miR-2570*	0.814195	5.82517	0.824684	1.10374	6.47809	0.68835	0.00856839	5.24056	0.998477	1.49531	4.92613	0.80167	4.43494	7.08381	0.804729	2.93866	6.05484	0.796279	1.10565	5.80929	0.583515	0.862271	5.56969	0.812502	2.38804	5.99445	0.58244	3.595	7.68328	0.699547	0.396337	5.86174	0.93708	0.625298	5.98304	0.956578	experimental		UUUUGUGAAACUCGUGGCUGCA	MIMAT0012411	count 0:type 5:dps-miR-2570*	custom
	dps-miR-2571	1.83576	5.81247	0.656481	0.643259	6.83854	0.850679	0.76473	5.45833	0.900934	3.04145	7.24175	0.775314	0.12775	4.92762	0.998379	8.16333	5.91633	0.560735	0.000764746	4.44991	0.998207	0.968784	5.59457	0.801466	0.638507	4.90295	0.835563	0.929794	7.27504	0.920581	0.00658421	5.54054	0.99856	1.88272	6.22789	0.902383	experimental		UAGGUUAUCUGACUUAUCUCACAU	MIMAT0012413	count 0:type 5:dps-miR-2571	custom
	dps-miR-2571(-0-4)T4_4ss-T13A-T18G-C21G	0.227996	5.08034	0.941089	0.0052085	6.66856	0.998804	0.314009	5.36521	0.949519	4.82018	5.20104	0.480277	0.511832	5.71857	0.992198	2.40691	5.37052	0.84969	0.4139	6.01627	0.753338	0.267044	5.75416	0.913437	0.197591	4.62918	0.927591	0.0100543	5.81681	0.998628	0.00492942	5.09922	0.998435	0.0306956	3.77426	0.997885	experimental		UUAUAGGUUAUCAGACUGAUGUUGAC		count 58:type 4	custom
	dps-miR-2571*	1.42933	5.49856	0.709769	0.00541404	6.79406	0.998826	0.00877679	5.09001	0.998432	1.23025	5.50192	0.893353	0.147334	5.75566	0.998611	3.19575	5.74961	0.79213	0.204241	5.01274	0.847366	0.15336	5.75729	0.953251	0.0029579	5.88402	0.998644	0.900778	6.13794	0.909281	0.325038	6.46993	0.958108	3.27781	6.58152	0.773059	experimental		GUGAGUGGUGAUGAUGAUCAAUAUU	MIMAT0012412	count 0:type 5:dps-miR-2571*	custom
	dps-miR-2572	0.442773	5.22358	0.902903	0.00574024	5.49775	0.998549	0.178941	4.70281	0.967899	0.640463	5.21778	0.945992	0.16939	5.73986	0.998607	6.25197	7.68569	0.744527	0.000484216	4.55172	0.998247	0.43603	6.27929	0.875858	0.161004	5.34429	0.951641	0.0105934	5.16645	0.998456	0.00527714	5.24111	0.998478	0.0344365	4.25052	0.998122	experimental		CUAAUGUAUCCUUCUCUUGUUGAUU	MIMAT0012415	count 0:type 5:dps-miR-2572	custom
	dps-miR-2572*	1.02493	5.84763	0.818158	0.00616046	4.79516	0.998336	0.166738	5.00318	0.974247	1.21124	5.07268	0.887801	0.495893	6.76903	0.995422	10.4667	4.7457	0.508671	0.000591184	5.08691	0.998432	0.821973	5.46166	0.817856	0.00328014	5.38626	0.998519	0.0118041	5.62436	0.998581	0.0064049	5.28415	0.99849	3.39191	6.61358	0.81423	experimental		GUAAGCAAGAGAUCGAUCCAUU	MIMAT0012414	count 0:type 5:dps-miR-2572*	custom
	dps-miR-2573	5.39768	8.31758	0.328726	7.22661	9.44269	0.0456311	8.18241	7.19611	0.282805	10.4719	5.74122	0.0156987	2.23535	6.24893	0.816346	3.62294	5.77535	0.509173	12.0968	8.74331	0.140116	9.21642	9.89063	0.420911	10.5419	9.70096	0.253358	7.51511	8.42541	0.480581	10.7193	7.57469	0.349554	2.69431	6.42914	0.760333	experimental		UCUCAUCCCAUAACGGAGUCCCGA	MIMAT0012417	count 0:type 5:dps-miR-2573	custom
	dps-miR-2573*	114.587	22.1753	1.70697e-10	126.129	29.3204	2.2201e-08	281.082	38.6011	4.43245e-12	167.422	24.5716	1.44329e-15	50.9959	17.0858	0.0011584	37.0503	14.7544	0.000175477	228.433	39.1533	2.92394e-06	194.322	67.8348	0.010357	383.381	67.3985	1.65926e-07	189.418	49.1445	0.000319336	167.438	31.012	0.000133737	73.5241	16.7394	9.24462e-06	experimental		CGGAGCCGUUAUGAGAGAAGA	MIMAT0012416	count 0:type 5:dps-miR-2573*	custom
	dps-miR-2574a	0.384412	5.86994	0.933627	0.079747	5.7512	0.978247	0.5366	4.72447	0.915692	1.34207	5.23959	0.887905	2.4764	6.98617	0.949585	1.40795	4.66811	0.931281	0.109709	5.70056	0.909906	0.00191116	5.64171	0.998586	0.00290859	5.18132	0.99846	0.0150798	5.64093	0.998075	3.59632	22.6214	0.89189	0.671651	4.3684	0.936242	experimental		UGGACUCUCCAUUUUGUAUUGCG	MIMAT0012418	count 0:type 5:dps-miR-2574a	custom
	dps-miR-2574a*	3.96417	6.87574	0.335805	3.79059	8.22258	0.232884	5.60525	5.87874	0.366695	10.2459	7.77127	0.137505	0.8522	5.86791	0.962172	5.03134	4.56956	0.408057	3.73695	6.50405	0.391823	2.21626	5.66856	0.647757	3.71543	7.20516	0.528953	5.35058	7.30085	0.562602	2.13796	7.09938	0.801978	1.31971	5.23684	0.898305	experimental		CAAUACAAAAUGGAGAGACCAG	MIMAT0012419,MIMAT0012305	count 0:type 5:dps-miR-2574a*	custom
	dps-miR-2575	1.03723	5.7835	0.758408	1.71455	15.2754	0.763113	1.32826	5.7903	0.825459	2.97692	6.44904	0.643144	0.0828607	5.30677	0.998495	5.07589	8.25461	0.699165	1.73963	6.54557	0.604503	2.65583	6.98555	0.668557	2.03372	6.64686	0.695603	3.00548	7.02229	0.718944	2.40374	7.80311	0.815072	2.98741	4.4049	0.711238	experimental		UUUGUUACUGAUGGUGCUGUC	MIMAT0012420	count 0:type 5:dps-miR-2575	custom
	dps-miR-2575*	6.17043	8.6271	0.268102	6.61305	8.31135	0.0775858	10.7187	7.87963	0.229493	14.3763	6.82051	0.0177664	2.33865	7.33814	0.897791	4.46726	4.79431	0.566544	2.74748	6.41418	0.494768	1.75089	7.20414	0.782193	1.36028	4.9121	0.747787	2.30399	5.37892	0.760146	0.00748594	5.00797	0.998407	3.36911	6.60993	0.764863	experimental		CAGCGUCAUCAGUGGCAACAG	MIMAT0012421	count 0:type 5:dps-miR-2575*	custom
	dps-miR-2576	2.26714	6.60403	0.60613	2.54797	6.59653	0.374399	0.00947005	4.7831	0.998332	4.10706	4.61936	0.449948	2.4736	6.95641	0.9191	5.99892	6.16257	0.666777	1.12385	6.80652	0.705903	0.591127	5.28227	0.861091	0.918329	5.59176	0.81106	0.453236	6.08874	0.952567	0.00694081	6.11004	0.998694	3.81174	6.74523	0.753707	experimental		CUCGAGUGUGGAGAGCAUGGGA	MIMAT0012422	count 0:type 5:dps-miR-2576	custom
	dps-miR-263a-as	0.220794	6.91149	0.963662	0.640029	5.16386	0.810857	0.301349	5.71295	0.964195	0.840409	5.18629	0.9129	0.139387	6.2245	0.998716	6.67171	7.08964	0.584086	0.181648	5.24077	0.851179	0.394057	5.96791	0.911705	0.652211	5.6889	0.865235	1.31531	6.1148	0.86476	0.00615948	5.00393	0.998405	2.16212	4.55419	0.795683	experimental		AGAUGCCACUAAGAGAUCAC	MIMAT0012282	count 0:type 5:dps-miR-263a-as	custom
	dps-miR-276c	0.374403	5.82201	0.925957	0.568812	5.46089	0.825733	0.0089112	4.94442	0.998386	1.08813	4.69156	0.893159	0.158297	5.7546	0.998611	4.94842	5.9378	0.686446	0.195082	4.87543	0.893541	0.232175	5.79848	0.936248	0.00305583	5.58258	0.998571	0.0109479	5.58156	0.99857	0.363442	5.31489	0.94891	1.13651	4.4044	0.888055	experimental		AAGGAACUUGAGAACAAGGUUGA	MIMAT0012293	count 0:type 5:dps-miR-276c	custom
	dps-miR-311	55.4807	18.4606	0.00010813	43.8828	16.0496	1.40816e-05	38.5932	10.499	0.00144719	18.0545	8.04306	0.000538192	15.0746	9.62142	0.0792677	10.0625	7.59177	0.0255559	54.6995	19.9514	0.0238882	59.2549	19.7536	0.0392293	66.6453	17.7613	0.00100692	39.2804	15.0639	0.0462845	37.2747	16.229	0.0883439	14.1621	6.82233	0.0713483	experimental		UAUUGCACACCCACUGGCCUGA	MIMAT0012242	count 0:type 5:dps-miR-311	custom
	dps-miR-311*	14.6216	9.08989	0.0231836	7.10486	9.86862	0.123167	6.69575	8.30577	0.491632	20.7387	10.119	0.00862701	18.3006	9.95337	0.128737	8.6042	7.30661	0.236559	3.25073	6.14952	0.528582	2.33331	7.41077	0.785767	8.58618	7.40078	0.281544	1.86195	6.31058	0.838618	4.18242	7.47101	0.705654	7.32886	5.9739	0.445841	experimental		AAGCUGGGGGAUGGGCAAUACU	MIMAT0012241	count 0:type 5:dps-miR-311*	custom
	dps-miR-375*	0.434099	6.15182	0.918905	0.123348	6.02346	0.969192	1.82734	5.74795	0.762004	0.98677	5.49139	0.913284	0.169276	5.52375	0.998553	1.74323	5.14371	0.936667	0.000474123	5.74545	0.998611	0.00180827	5.13294	0.998446	0.557558	5.21643	0.851773	0.0107165	5.20237	0.998466	0.00511548	4.44436	0.998205	0.0356586	4.30989	0.998148	experimental		ACUUGGGCCAGGGGAAUUCAAACU	MIMAT0012253	count 0:type 5:dps-miR-375*	custom
	dps-miR-927*	126.973	23.7204	7.12845e-09	164.746	26.1929	1.57652e-14	240.662	34.0531	4.72465e-11	199.881	16.91	0	192.758	29.7555	4.42979e-14	171.086	39.3544	1.02329e-05	179.996	38.2838	0.000395133	192.705	46.7398	0.000555735	157.71	31.6763	0.000104227	244.879	44.0319	2.59459e-07	239.884	28.9247	1.20981e-08	393.001	46.3353	0	experimental		CAAAGCGUUUGGAUUCUGAAAC	MIMAT0012270,MIMAT0012484	count 0:type 5:dps-miR-927*	custom
mde-miR-927-3p	dps-miR-927*(-0-2)T1seq	175.175	46.0288	2.62703e-05	230.601	38.1057	1.87272e-12	323.546	43.1454	4.76175e-12	262.097	31.9404	0	228.141	55.0685	2.55906e-06	243.944	50.3041	4.38069e-08	364.95	55.9935	8.51003e-07	413.451	57.6724	4.80711e-08	256.867	44.8123	2.02069e-06	364.159	58.9972	4.46648e-09	459.137	69.6319	9.94142e-08	615.331	58.5883	0	experimental		CAAAGCGUUUGGAUUCUGAAGC		count 86:type 1	custom
mde-miR-929-5p	dps-miR-929	50.5945	18.5018	0.00045946	68.3919	18.0275	4.25257e-07	111.959	20.2991	2.12952e-06	96.4728	13.8926	1.11022e-16	101.826	18.0872	3.32179e-13	97.1529	17.934	5.29454e-10	109.28	23.9458	0.000641074	118.787	54.354	0.058565	102.432	28.6458	0.000991909	169.562	25.1269	4.89818e-09	208.817	41.2783	0.000326055	340.189	43.8363	1.77636e-15	experimental		AAAUUGACUCUAGUAGGGAGUC	MIMAT0012267,MIMAT0012459	count 0:type 5:dps-miR-929	custom
	dps-miR-92c	36.3208	16.8045	0.00227245	21.9737	12.3249	0.000143915	28.0262	12.1307	0.0458739	14.0964	8.67554	0.00889073	9.91035	7.78177	0.150304	6.83516	4.85164	0.0219985	59.4772	16.3938	0.00412686	62.2021	26.793	0.0495726	66.7589	17.3679	0.0012843	53.799	21.1838	0.0326562	38.4466	18.836	0.132611	6.03457	7.7443	0.505878	experimental		UAUUGCACUAGCCCCGGUCCAA	MIMAT0012244	count 0:type 5:dps-miR-92c	custom
	dps-miR-92c*	1.96455	5.63256	0.602105	0.94474	6.26288	0.749085	0.00878486	4.59053	0.998262	0.0307257	4.35054	0.998165	0.155661	5.10358	0.998434	1.61236	5.04695	0.936178	0.0619994	4.47707	0.940243	0.00187068	4.69873	0.998302	0.330449	4.8441	0.891108	0.0105339	5.57433	0.998569	0.0052555	5.31016	0.998497	0.0344493	4.23608	0.998116	experimental		AGGCCGUGGUUCUUGCAAAUACG	MIMAT0012243	count 0:type 5:dps-miR-92c*	custom
	dps-miR-932*	0.262405	5.05144	0.934515	0.748897	7.00629	0.816202	2.00829	4.70029	0.669761	0.203608	4.13579	0.978801	0.153143	6.11584	0.998693	0.159444	3.69236	0.996203	0.000467301	5.48382	0.998545	0.267881	5.76595	0.928412	0.273516	5.55833	0.915023	1.25616	5.98352	0.857826	0.21071	5.88334	0.962243	0.0312903	4.5532	0.998247	experimental		UGCAAGCGCUGUGGACUUGGCA	MIMAT0012260	count 0:type 5:dps-miR-932*	custom
	dps-miR-957*	0.00734914	5.81292	0.998627	0.00576269	6.26005	0.998725	0.00850921	3.75102	0.997873	0.674659	3.99029	0.933952	0.189533	5.35062	0.998506	0.191897	3.24965	0.996303	0.000393736	5.33844	0.998505	0.53152	5.31689	0.826625	0.105002	5.32155	0.960078	0.0185963	6.98737	0.998057	0.004745	4.81568	0.998343	0.921913	4.51176	0.935996	experimental		CUUAGUUUUCGACGUGUUUUGGU	MIMAT0012229	count 0:type 5:dps-miR-957*	custom
	dps-miR-958	2.80457	6.07208	0.454438	2.44175	7.38014	0.408313	0.682207	4.31851	0.875918	0.608382	4.99945	0.910721	1.38888	5.74848	0.947004	1.82362	5.46313	0.835909	0.306148	5.4643	0.85783	1.2964	5.62325	0.752803	1.44144	5.4638	0.69414	4.42378	7.26623	0.613818	0.794779	5.57471	0.902717	4.84863	5.20052	0.590097	experimental		AGUAGAAUAGCAGGCUUAUCACA	MIMAT0012231,MIMAT0012445	count 0:type 5:dps-miR-958	custom
	dps-miR-959	0.170044	5.30505	0.954975	0.0049204	5.57887	0.99857	0.00777639	4.86726	0.998361	1.8511	5.96677	0.803563	0.141072	4.76569	0.998323	0.101753	3.77231	0.997882	0.700823	6.92462	0.696657	0.436033	6.22743	0.865528	0.511707	5.79996	0.852704	0.00890618	5.68477	0.998596	0.0044204	5.29376	0.998493	0.0377003	4.53166	0.997577	experimental		UUGUCAUCGCGGGUAUUAUGCA	MIMAT0012258	count 0:type 5:dps-miR-959	custom
	dps-miR-959*	0.0076999	5.23778	0.998477	0.00607549	6.2903	0.998732	0.00883874	4.28493	0.998138	0.715512	4.39134	0.937401	0.206154	5.3453	0.998504	1.24132	4.36736	0.96034	0.000395034	5.05649	0.998422	0.00161665	5.32323	0.998501	0.00262451	5.21564	0.99847	0.399443	5.61275	0.955131	0.00488101	4.73817	0.998316	0.0375337	4.54084	0.998242	experimental		UUAGUACUUGGGUUGAUAAAGA	MIMAT0012257	count 0:type 5:dps-miR-959*	custom
	dps-miR-964	2.55338	5.99163	0.447027	1.45589	7.24453	0.553467	1.85622	5.09251	0.695746	2.04543	4.27839	0.601428	0.06438	5.23351	0.998474	1.28866	4.43739	0.812609	2.88251	6.38577	0.37289	2.28566	5.95268	0.627245	3.38413	6.60615	0.478925	1.74422	6.19809	0.804707	1.38962	6.25095	0.823737	1.53346	4.50361	0.822985	experimental		UAAGUUAAGAACCUCCGCUCUA	MIMAT0012256	count 0:type 5:dps-miR-964	custom
	dps-miR-964*	0.0289827	5.45872	0.993389	1.16191	8.58476	0.773854	0.00943749	4.68522	0.998297	4.11108	5.17451	0.558723	6.96001	8.80236	0.784544	1.78568	4.2094	0.902588	0.0584844	5.60167	0.951953	1.17514	4.91252	0.728829	0.225549	5.5706	0.935398	1.58684	6.51293	0.870451	0.00629595	6.26104	0.998726	0.912169	4.73726	0.939425	experimental		AGAUCGAAGGUUCCUGGCUUAC	MIMAT0012255	count 0:type 5:dps-miR-964*	custom
	dps-miR-965*	0.00713254	4.95879	0.998391	1.18647	7.41575	0.766339	0.327637	4.479	0.939531	0.633073	4.00206	0.93025	0.166403	6.03696	0.998676	0.12438	3.26049	0.997549	0.178442	5.18477	0.855224	0.130037	5.43535	0.95053	0.00266317	5.42329	0.998529	0.0245782	5.18251	0.996266	0.00492632	4.96793	0.998394	2.63162	4.90237	0.796511	experimental		GGGGUCAAACUGUACGUUCUAUG	MIMAT0012249	count 0:type 5:dps-miR-965*	custom
	dps-miR-968	0.424414	5.33625	0.884292	0.282611	6.19176	0.901917	0.426997	5.38091	0.925441	0.120283	4.3292	0.985655	0.103818	5.66625	0.99859	2.16503	4.53334	0.804197	0.551574	5.45273	0.704995	0.362298	5.27393	0.863991	1.38657	4.74027	0.631225	0.00894755	5.19237	0.998453	0.287271	5.26193	0.948611	0.0239442	5.45105	0.998536	experimental		UAAGUAGUAUCCAUUAAGAGGUCG	MIMAT0012245	count 0:type 5:dps-miR-968	custom
	dps-miR-968*	0.00783019	5.9657	0.998662	0.00624066	5.75144	0.998613	0.00917272	5.9702	0.998663	2.13042	6.13921	0.828863	0.21213	5.34598	0.998504	4.20496	5.03271	0.835315	0.000417829	5.06309	0.998424	0.00171099	5.00542	0.998406	0.0027657	4.95831	0.998391	0.0112468	4.94241	0.998375	0.00521695	5.40126	0.998523	0.0391543	4.77617	0.998329	experimental		GACCUUUUGAUGUACUACUUUAAA	MIMAT0012246	count 0:type 5:dps-miR-968*	custom
	dps-miR-969	0.842673	6.32878	0.836747	0.440437	6.24579	0.874937	0.366355	4.28517	0.936634	0.418528	4.61441	0.954774	0.134758	5.32092	0.998498	2.94754	5.11373	0.855767	0.433864	4.35247	0.722315	0.00220603	5.57758	0.99857	0.333589	6.11117	0.924087	0.451022	6.20444	0.954797	0.00601183	5.11837	0.998441	5.607	5.74109	0.56966	experimental		AACUUGACACGUUGAGCUCGU	MIMAT0012276,MIMAT0012480	count 0:type 5:dps-miR-969	custom
	dps-miR-969*	0.35042	5.39073	0.921169	0.423277	5.95954	0.87837	0.00827026	5.19525	0.998464	0.59781	4.43877	0.937689	0.159452	5.17155	0.998384	3.13812	6.33779	0.805858	0.120832	4.3099	0.881337	0.377838	5.10445	0.854923	0.161563	5.4799	0.950375	0.0776823	5.86667	0.990012	0.00482853	5.40724	0.998524	0.0479035	4.00936	0.996794	experimental		GAGUUCCACCAUGCAAGUUUU	MIMAT0012275	count 0:type 5:dps-miR-969*	custom
	dps-miR-970*	0.00698553	5.3185	0.9985	0.0054506	6.10382	0.998693	0.328853	4.54451	0.9404	1.14815	4.94272	0.88554	0.172083	6.16565	0.998703	1.2141	4.37323	0.930995	0.118409	5.3677	0.903319	0.267949	5.57818	0.901985	0.287164	4.45815	0.895127	0.00990168	5.76973	0.998617	0.004639	4.70586	0.998304	0.0322563	3.76115	0.997878	experimental		AGCUAGCGGGUGUUUUAUCUGGUA	MIMAT0012221	count 0:type 5:dps-miR-970*	custom
	dps-miR-971*	0.00697363	5.42055	0.998528	0.416831	6.53443	0.889315	0.752774	4.43553	0.865169	0.584928	5.51823	0.950326	0.148226	5.44434	0.998532	3.88363	6.14309	0.8302	0.26208	5.12746	0.804895	0.0589079	5.05236	0.974599	0.0338917	4.87915	0.986151	0.425182	5.26896	0.948296	0.00538105	5.88165	0.998643	2.17224	5.6496	0.827837	experimental		GCUGUAAAUUGUAAUGGCCAAAGC	MIMAT0012225	count 0:type 5:dps-miR-971*	custom
	dps-miR-980	0.158276	5.60271	0.96168	0.64083	6.58226	0.803627	0.305526	4.66437	0.943202	0.839859	4.4227	0.875995	1.30128	5.56481	0.948281	0.0781133	4.8419	0.99835	0.965966	5.53159	0.478361	0.92865	5.77125	0.711256	1.11501	6.38873	0.737184	0.00883687	5.1208	0.998442	0.00988232	5.39569	0.997151	0.024687	4.27169	0.998132	experimental		UAGCUGCCUUGUGAAGGGCUU	MIMAT0012224,MIMAT0012482	count 0:type 5:dps-miR-980	custom
	dps-miR-980*	0.410933	5.37118	0.905967	0.433066	5.63155	0.861728	0.196457	5.28462	0.971608	1.50469	5.53945	0.846449	0.14116	5.59132	0.998571	5.719	5.13689	0.666006	0.212768	4.4962	0.83002	0.399924	5.67932	0.892235	0.734592	6.17592	0.860822	0.010918	5.48529	0.998545	0.00601391	5.02503	0.998412	2.74594	4.87357	0.798229	experimental		AGUCUCUCACAUGGCUGGUCUAGC	MIMAT0012223	count 0:type 5:dps-miR-980*	custom
	dps-miR-981*	1.7397	7.18054	0.638872	2.94117	8.05205	0.285936	1.81824	5.32629	0.705895	1.71971	5.0052	0.694096	0.311801	6.38729	0.989644	0.570969	4.20089	0.934349	4.49624	6.62817	0.264072	5.34935	6.92945	0.326407	5.69809	8.64632	0.373399	1.83377	5.88078	0.767294	4.1449	7.65603	0.600692	1.67655	5.53853	0.799459	experimental		CGGGUUUCGUUAACAGCGGGCU	MIMAT0012219	count 0:type 5:dps-miR-981*	custom
	dps-miR-986*	0.911112	6.27612	0.791689	1.7929	6.9525	0.519748	2.24257	6.20744	0.708255	1.20399	5.32829	0.850121	2.89984	7.69178	0.905835	0.0713794	4.09834	0.998051	1.53517	5.64418	0.443462	1.62648	15.5795	0.867525	1.01871	5.97663	0.766859	1.19973	6.30369	0.853768	0.270886	5.91908	0.954308	0.570471	4.71114	0.941656	experimental		CUCAGCGGCAGUGCUAUUCCAG	MIMAT0012280	count 0:type 5:dps-miR-986*	custom
	dps-miR-987*	0.00686989	5.54221	0.99856	0.00532712	6.22023	0.998717	0.566442	4.95331	0.904942	0.0296043	5.57166	0.998567	0.159085	4.39138	0.998181	1.06406	4.4214	0.934181	0.000439803	5.84411	0.998635	1.11858	6.19108	0.753359	0.638457	6.40134	0.844882	0.017025	5.53466	0.997547	0.159588	5.57637	0.971357	1.51937	5.38936	0.889509	experimental		CAUCAACAGGCAUUUACUUCAACU	MIMAT0012236	count 0:type 5:dps-miR-987*	custom
	dps-miR-988*	0.00729163	5.59339	0.998573	0.00568648	6.00633	0.998672	0.00888899	4.97394	0.998396	3.39602	7.45718	0.708656	0.17094	5.35001	0.998506	1.54139	5.34226	0.942292	0.0470622	5.07815	0.947203	0.0018891	5.06393	0.998424	0.422296	6.01653	0.910741	0.0108691	5.59066	0.998573	0.152812	6.06415	0.97366	2.95076	5.84086	0.7636	experimental		GUGUGAUUUGUGGCAAAGUGAU	MIMAT0012233	count 0:type 5:dps-miR-988*	custom
	dps-miR-993*(-0-0)T1	15.2928	10.1325	0.0317463	16.4257	10.8165	0.000861449	9.67412	8.21319	0.347013	19.3389	8.99639	0.0036119	25.7178	8.30709	0.000803936	23.0851	10.9397	0.00219643	18.1418	12.0297	0.19229	10.5397	10.851	0.487836	12.8904	10.0337	0.256172	17.3067	10.5797	0.224171	23.4018	9.28434	0.156911	39.7122	8.45564	0.00011113	experimental		CUACCCUGUAGUUCCGGGCUUUUG	MIMAT0012263,MIMAT0012461	count 3486:type 1:dps-miR-993*	custom
mde-miR-993a-5P	dps-miR-993*(-1-1)T1seq	22.3693	11.495	0.00788217	17.6823	10.5048	0.00251432	19.937	8.11587	0.0472071	22.5732	11.3681	0.00339283	32.717	11.1161	0.000342978	22.5783	8.52322	1.5255e-05	27.7567	7.97477	0.0184846	24.6418	10.0201	0.151379	15.6281	9.62627	0.147799	22.4043	9.8756	0.110895	36.086	10.1665	0.0648846	45.8231	14.3433	0.00412382	experimental		UACCCUGUAGUUCCGGGCUUUUU		count 66:type 1	custom
	dps-miR-994*	0.00788553	5.68836	0.998597	0.00627309	5.50443	0.99855	1.22404	5.01901	0.835608	3.0937	5.66801	0.743482	0.289734	5.18071	0.997382	0.150994	3.97443	0.997988	0.00049871	5.51373	0.998553	0.00196694	5.82415	0.99863	0.00298385	4.28944	0.99814	0.0116832	4.56968	0.998254	0.00575868	5.10913	0.998438	3.25251	6.13403	0.803235	experimental		CACAGUUGCUGUUUCUUUUA	MIMAT0012240	count 0:type 5:dps-miR-994*	custom
mde-miR-994-5p	dps-miR-994*(-0-0)T4_3ss-G14A-T20G-T22C	118.253	33.1567	4.75219e-05	157.569	21.3482	0	225.188	21.8926	0	219.682	31.1984	1.77636e-14	206.306	70.269	0.00381663	191.469	37.0237	8.70104e-09	65.7075	14.8594	0.00359119	62.0123	22.2159	0.0513747	63.6909	15.2695	0.00452439	165.891	35.9834	4.83439e-05	153.719	30.1197	0.00204835	290.879	35.3926	0	experimental		UAUCACAGUUGCUAUUUCUGUCA		count 348:type 4	custom
	dps-miR-995	3.86085	6.83225	0.343515	5.04243	8.88419	0.107273	1.73055	5.65117	0.765071	1.35712	6.07698	0.786585	2.14926	5.37775	0.850547	0.463028	4.37269	0.937494	15.2242	15.9717	0.267646	6.26549	8.50846	0.434477	4.85529	7.27406	0.406278	4.87277	8.27134	0.613603	5.33908	7.1302	0.534726	2.77311	4.56113	0.64411	experimental		UAGCACCACAUGAUUCGGCUG	MIMAT0012272	count 0:type 5:dps-miR-995	custom
	dps-miR-995*	3.02195	8.14362	0.56522	3.17365	9.57041	0.419949	4.59303	7.15651	0.544538	9.05957	8.59672	0.271492	4.20334	6.35304	0.770389	2.284	5.10873	0.782698	4.86522	7.88538	0.37052	2.38	6.48594	0.72159	1.40808	6.7963	0.77754	0.0312645	6.53897	0.996789	1.10124	6.37472	0.874789	3.43373	6.26111	0.732314	experimental		GCCCGGAUUCUGUGUGUGCUGCG	MIMAT0012271	count 0:type 5:dps-miR-995*	custom
mde-miR-iab-8-5p	dps-miR-iab-4-as	0.00756321	5.51604	0.998553	0.434683	6.82794	0.886361	2.53319	5.1398	0.659561	6.41887	6.80278	0.440116	3.50847	7.33948	0.911384	3.62223	7.53609	0.843574	0.526534	5.24384	0.769164	0.0425243	5.12448	0.984257	0.00337251	5.87435	0.998642	0.0119104	5.29829	0.998494	0.00637367	4.68894	0.998298	10.6299	11.7598	0.539317	experimental		UUACGUAUACUGAAGGUAUACC	MIMAT0012284,MIMAT0012504	count 0:type 5:dps-miR-iab-4-as	custom
	dps-miR-iab-4-as*	0.00718874	5.92515	0.998653	0.00566498	5.22298	0.998472	0.00820147	3.75429	0.997875	1.00659	5.38241	0.897656	0.192192	4.97839	0.998394	0.141549	4.0302	0.998016	0.184391	4.83197	0.846306	0.118317	6.21505	0.956624	0.00246178	4.93779	0.998384	0.00990298	5.87534	0.998642	0.00443244	5.38939	0.99852	0.0340695	4.25831	0.998126	experimental		AGGAUACAUUCAGUAUACGUAUA	MIMAT0012285	count 0:type 5:dps-miR-iab-4-as*	custom
	dse-miR-312	0.00654758	5.63212	0.998583	0.005042	5.57441	0.998569	0.771327	5.08734	0.86949	2.40666	4.9911	0.737025	0.139987	5.36125	0.998509	0.0978004	3.62079	0.997793	0.224096	5.15352	0.794994	0.593719	5.96718	0.827489	0.621476	5.86552	0.830609	0.00952119	5.62301	0.998581	0.300057	5.58384	0.951525	0.706827	4.10655	0.932946	experimental		UAUUGCACUUGAGACGGCCGAA	MIMAT0008810,MIMAT0008875	count 0:type 5:dse-miR-312	custom
	dse-miR-313	1.45257	6.16839	0.680409	3.23885	10.7382	0.42257	0.701332	6.61422	0.911901	0.337845	5.19998	0.947881	2.98771	6.56114	0.82277	3.53998	7.51379	0.65954	4.89065	6.53033	0.182705	4.46007	6.59117	0.424324	5.33355	7.11954	0.32018	3.18966	6.94833	0.702651	5.6469	8.17968	0.518024	3.42174	5.69179	0.66946	experimental		UAUUGCACUUUUCACAGCCUUA	MIMAT0008831,MIMAT0008874	count 0:type 5:dse-miR-313	custom
	dsi-miR-1001*	0.590102	5.6637	0.865864	0.994027	6.06149	0.702314	1.78861	5.05234	0.732089	8.73487	6.81957	0.251353	3.77999	6.46629	0.868804	0.67834	4.0819	0.928618	1.1445	6.82543	0.705767	1.64128	6.12762	0.73338	0.907173	6.04107	0.827548	0.433567	5.61311	0.951461	0.710196	6.1161	0.92789	1.19384	4.971	0.882926	experimental		CGAUCCUUGGGUUUCUGCUCUCG	MIMAT0012507	count 0:type 5:dsi-miR-1001*	custom
	dsi-miR-1002	0.00739017	5.28496	0.99849	0.44431	5.92174	0.870898	0.345122	4.85144	0.944105	3.55868	6.58685	0.73147	0.979454	6.85386	0.980385	0.215945	3.63031	0.993836	0.169414	5.22487	0.90048	0.336981	5.65116	0.907265	0.391635	5.74137	0.908266	0.0111734	6.37952	0.998749	0.00545275	5.42174	0.998528	3.97385	6.27388	0.728465	experimental		UUAAGUAGUGGAUACAAAAGGCGA	MIMAT0012439	count 0:type 5:dsi-miR-1002	custom
	dsi-miR-1002*	0.00711959	4.99356	0.998402	0.00562193	4.95809	0.998391	0.00813845	4.50163	0.998227	1.30244	5.52195	0.897902	0.188277	5.85076	0.998633	0.139214	3.32191	0.997593	0.233	5.53825	0.801902	0.00146159	5.58318	0.998571	0.00244619	5.36989	0.998514	0.0098355	6.51587	0.998775	0.00441009	5.12321	0.998443	0.034041	4.32627	0.998155	experimental		CGCAUUGUAUGGCCUACUUAACU	MIMAT0012440	count 0:type 5:dsi-miR-1002*	custom
	dsi-miR-1003*	0.00696271	6.07302	0.998686	0.005401	7.31128	0.998909	0.631897	5.06281	0.894558	0.0304458	4.70785	0.998305	0.164446	6.01443	0.998671	1.50463	4.48943	0.924103	0.000425698	4.85187	0.998356	0.440822	4.9631	0.847548	0.157589	5.55382	0.951528	0.00991669	5.86608	0.99864	0.00469412	4.56129	0.998251	1.43449	5.85521	0.901612	experimental		GUGGGUAUCUGGAUGUGGUUGG	MIMAT0012427	count 0:type 5:dsi-miR-1003*	custom
	dsi-miR-1005*	0.00724784	5.66632	0.998592	0.00566865	5.78123	0.99862	0.221719	4.66207	0.961412	2.16474	5.05313	0.793386	0.169496	5.25043	0.998478	0.124216	3.84398	0.997921	0.172702	4.35439	0.832723	0.166369	4.84766	0.939053	0.00274018	4.68627	0.998297	0.0105738	5.78565	0.998621	0.00513223	5.44326	0.998534	3.40585	5.36087	0.786072	experimental		GUGAGUUGAUCGAUUUCGAGUU	MIMAT0012467	count 0:type 5:dsi-miR-1005*	custom
	dsi-miR-1006*	0.00738187	5.43539	0.998532	0.00580485	5.8957	0.998647	1.11769	4.89455	0.825752	2.35416	4.71634	0.744786	0.169296	4.85566	0.998354	0.127215	3.52354	0.997731	0.0512403	4.78317	0.943938	0.00179267	5.65072	0.998588	0.002746	5.1209	0.998442	0.385937	6.15101	0.959098	0.00512203	5.2462	0.998479	3.9218	5.85774	0.73132	experimental		GUGAGUUUGAAAUUGAAAUGCGUAAA	MIMAT0012443	count 0:type 5:dsi-miR-1006*	custom
	dsi-miR-1012	0.00764839	4.7971	0.998337	0.00609502	5.7512	0.998613	0.00874527	5.15468	0.998452	2.37354	6.19921	0.802164	0.206186	5.0922	0.99843	0.154573	4.12261	0.99806	0.000387115	4.17234	0.998088	0.00160233	5.42426	0.998529	0.00259256	4.69166	0.998299	0.0107174	5.36375	0.998512	0.00485192	5.23372	0.998475	2.53144	5.94646	0.825135	experimental		GUGGGUAGAACUUUGAUUAAUA	MIMAT0012425	count 0:type 5:dsi-miR-1012	custom
	dsi-miR-137*	0.00763291	6.11028	0.998694	0.00603067	6.38944	0.998751	0.00875244	4.82795	0.998347	2.00406	4.34184	0.816424	0.194535	5.22705	0.99847	0.146012	4.15081	0.998073	0.000420014	6.02599	0.998676	0.0889157	5.85869	0.96851	0.00269387	4.7992	0.998337	0.0109189	5.38186	0.998517	0.00492928	5.34765	0.998508	0.862871	4.43531	0.935702	experimental		ACGUGUAUGCUCGUAGCUAUAAC	MIMAT0012493	count 0:type 5:dsi-miR-137*	custom
	dsi-miR-193*	1.14029	7.05076	0.757533	2.25004	7.63198	0.465924	0.310687	5.38105	0.94969	1.64993	5.69859	0.806295	2.563	7.41647	0.907985	2.22431	4.47884	0.790681	4.7739	6.7881	0.212885	0.673852	6.28194	0.858427	4.09542	6.58879	0.403588	0.674154	6.38267	0.921373	4.21053	8.47593	0.655128	11.0196	5.97255	0.189324	experimental		UGGGAUUUUUUAGAUCAGCAGU	MIMAT0012451	count 0:type 5:dsi-miR-193*	custom
	dsi-miR-2494	0.00758033	5.36078	0.998512	0.00606356	5.3315	0.998503	0.00858831	4.18216	0.998092	0.0671881	4.24913	0.996137	0.214643	5.4325	0.998528	0.215989	2.96404	0.99595	0.000352834	4.70201	0.998303	0.00148536	5.25214	0.998481	0.00247629	4.61278	0.99827	0.010363	5.25927	0.998483	0.00458308	4.94075	0.998385	0.0370932	4.41155	0.998191	experimental		GUAAGUGCACCAGAUUGGGAAU	MIMAT0012521	count 0:type 5:dsi-miR-2494	custom
	dsi-miR-2494*	0.00773035	5.31977	0.9985	0.00619728	6.13164	0.998699	1.06356	4.5052	0.821312	3.25034	4.85772	0.721731	0.197364	6.14228	0.998698	0.151005	3.42432	0.997665	0.000415152	5.7665	0.998616	0.00166372	4.89477	0.99837	0.00268954	5.59559	0.998574	0.0110432	5.21725	0.998471	0.00485891	6.35344	0.998744	0.0381687	4.36946	0.998173	experimental		UCCCAGUAAUGUCCACUUACAAG	MIMAT0012522	count 0:type 5:dsi-miR-2494*	custom
	dsi-miR-2577	1.72588	5.60267	0.597492	4.04569	9.78527	0.316749	9.96381	6.25073	0.133891	9.68986	7.70505	0.158415	1.68317	6.06096	0.899545	3.74743	4.37093	0.549469	2.52043	6.65784	0.598655	4.98789	8.30357	0.541738	1.89417	7.42575	0.757564	0.0345892	6.39053	0.996029	3.9937	7.78959	0.688735	2.19793	5.77529	0.809208	experimental		AGGACCGAUCCGAUCCCCAGGA	MIMAT0012509	count 0:type 5:dsi-miR-2577	custom
	dsi-miR-2578	0.00767777	5.06975	0.998426	0.00617635	5.77104	0.998617	0.00880547	4.21056	0.998105	1.09541	5.08478	0.916779	0.195353	4.29871	0.998141	0.151189	3.88385	0.997941	0.000421239	4.95848	0.998391	0.00170199	4.61991	0.998273	0.00270613	4.39422	0.998184	0.0110364	4.61514	0.998271	0.00499442	4.85596	0.998357	0.967947	4.91391	0.941739	experimental		GUAAGACAUUAACAUUGUUGAA	MIMAT0012511	count 0:type 5:dsi-miR-2578	custom
	dsi-miR-2579	1.31987	7.20429	0.732237	1.47226	10.8673	0.686547	1.2364	5.62315	0.813494	2.38128	5.42532	0.60918	0.0646271	5.50301	0.998549	0.534859	4.69613	0.940886	3.64972	8.59166	0.442648	3.42551	6.53371	0.509626	3.86648	9.60676	0.572332	1.56767	7.46587	0.854553	6.94061	6.23936	0.339482	4.08171	5.58151	0.581459	experimental		GUAAGUGACCCAGUUGAGCG	MIMAT0012512	count 0:type 5:dsi-miR-2579	custom
	dsi-miR-2580	0.00753799	5.51391	0.998553	0.00598211	5.70921	0.998602	1.45099	5.63847	0.810785	1.71417	5.63039	0.844015	0.182309	5.67818	0.998592	0.353986	4.12916	0.99403	0.000467512	4.56233	0.998251	0.00181736	4.51422	0.998233	0.166934	5.34085	0.949619	0.0110781	6.09922	0.998692	0.00520731	5.85359	0.998637	0.0368341	4.98824	0.9984	experimental		CGUGUCUGUGUGUAUGUUGCAG	MIMAT0012517	count 0:type 5:dsi-miR-2580	custom
	dsi-miR-2581	0.00751592	5.94454	0.998658	0.00597558	6.64682	0.9988	0.00859863	4.35698	0.998169	1.69749	5.05436	0.818624	0.202416	4.96641	0.99839	0.151117	3.6857	0.99783	0.00311967	5.58419	0.994227	0.00157585	4.84769	0.998354	0.00256218	4.77981	0.998331	0.0104979	5.34729	0.998508	0.00475722	6.39847	0.998753	0.914177	4.12138	0.929154	experimental		CGAAGACACUAGAAUAACUAGUU	MIMAT0012518	count 0:type 5:dsi-miR-2581	custom
	dsi-miR-2582a	0.00730761	5.35218	0.998509	0.00570718	6.11482	0.998695	0.00839796	4.6824	0.998296	1.16823	4.98273	0.883421	0.186479	5.21852	0.998468	0.138623	3.84356	0.99792	0.0557688	5.21045	0.93829	0.00156787	4.29472	0.998142	0.00253913	5.8035	0.998625	0.445661	6.18349	0.951471	0.00467957	5.50208	0.99855	0.883618	4.83598	0.941276	experimental		UUCACAGUGUUCCUAAUAGAUAGU	MIMAT0012519	count 0:type 5:dsi-miR-2582a	custom
	dsi-miR-2582a*	0.227724	5.77619	0.95329	0.00559485	6.39673	0.998753	0.962088	5.59893	0.85795	0.0307879	4.88256	0.998365	0.166729	5.45462	0.998535	0.121626	4.14595	0.998072	0.00303039	4.65702	0.99257	0.00169043	5.11567	0.99844	0.155062	4.41891	0.939294	0.421889	5.44494	0.949845	0.541649	6.84446	0.922114	3.2489	5.68869	0.774382	experimental		UAUCUUUAGCAACACUUUUGA	MIMAT0012520	count 0:type 5:dsi-miR-2582a*	custom
	dsi-miR-2582b	0.0073365	5.16548	0.998455	0.00579465	6.35252	0.998744	0.00856781	5.17763	0.998459	1.24089	5.21256	0.890265	0.190763	5.48751	0.998543	2.70527	6.04192	0.876772	0.220701	13.9027	0.938279	0.00159986	5.52163	0.998555	0.00261206	5.1939	0.998464	0.0103412	5.36127	0.998512	0.27705	4.91035	0.944967	0.0347984	3.621	0.997796	experimental		AAACUUUGGGAAUACUUUCGAG	MIMAT0012524	count 0:type 5:dsi-miR-2582b	custom
	dsi-miR-2582b*	0.00737463	5.53328	0.998558	0.00585535	5.81109	0.998627	0.00848938	4.65339	0.998285	0.0343286	4.31317	0.998149	0.200839	6.24286	0.998719	0.14736	3.61395	0.997787	0.00107988	5.09529	0.996711	0.00152258	5.17252	0.998458	0.0627256	4.80749	0.97228	0.0102034	6.14608	0.998702	0.00466329	5.65181	0.998588	2.42225	5.78182	0.822387	experimental		UGGAGAGUGUUCUUAAUAGUCU	MIMAT0012523	count 0:type 5:dsi-miR-2582b*	custom
	dsi-miR-2583	0.240262	5.31962	0.94976	0.335562	5.73847	0.908562	0.708849	10.5925	0.949197	0.637136	4.50848	0.938409	0.153904	5.01514	0.998407	2.70985	6.01162	0.901696	0.181056	4.41216	0.831737	0.00194516	4.97874	0.998397	0.00296173	5.82337	0.99863	0.0106554	5.15603	0.998452	0.763241	5.41829	0.900233	2.27511	4.74694	0.809081	experimental		AAAGUUGAGUCGAUAAUGCGAU	MIMAT0012527	count 0:type 5:dsi-miR-2583	custom
	dsi-miR-2583*	0.00699169	5.77272	0.998618	0.00551951	6.31307	0.998736	0.657525	6.10831	0.91268	1.70173	5.70352	0.847022	0.15977	5.56191	0.998563	0.111462	4.04934	0.998026	0.0198173	4.85453	0.971062	0.00165624	4.97858	0.998397	0.311916	4.60774	0.887524	0.0100478	5.22887	0.998474	0.420109	5.42597	0.926089	1.44421	4.82232	0.874724	experimental		UCGUGCAAUGGACUCAAUUUCGA	MIMAT0012528	count 0:type 5:dsi-miR-2583*	custom
	dsi-miR-2584	1.55418	7.31049	0.728678	1.79859	7.17119	0.545035	3.53197	6.73018	0.608044	1.64503	4.78174	0.775818	0.0939978	5.30876	0.998496	4.0452	5.75642	0.665817	0.819568	4.59108	0.616283	0.002312	5.92586	0.998654	1.05196	5.96142	0.787911	1.52657	5.69685	0.808667	2.85561	6.3183	0.668158	2.82235	7.03577	0.780308	experimental		AAAGAGGUCUAUUUUUGCACACAG	MIMAT0012530	count 0:type 5:dsi-miR-2584	custom
	dsi-miR-2584*	0.216287	6.09692	0.955745	0.0050913	6.2729	0.998728	1.78896	5.5452	0.741821	1.02397	4.84645	0.888418	0.12253	5.00484	0.998404	0.084901	3.696	0.997839	0.186549	4.55799	0.838355	0.00187326	5.03966	0.998417	1.54543	5.60436	0.658923	1.84882	6.78433	0.821542	3.17227	7.0708	0.656339	1.86412	5.62403	0.840145	experimental		GUGAGUAAAUCUACCUCUUUGA	MIMAT0012529	count 0:type 5:dsi-miR-2584*	custom
	dsi-miR-277	0.457219	6.2545	0.91539	0.00603817	5.54035	0.99856	1.63285	5.84742	0.79636	0.0332756	4.95171	0.998388	0.178049	5.47719	0.99854	6.54411	6.84946	0.705447	0.000499205	4.94539	0.998387	0.00195799	5.07974	0.998429	0.00294587	5.37315	0.998515	0.0110923	6.61747	0.998794	0.323628	5.11511	0.947041	3.40667	5.64017	0.770773	experimental		UAAAUGCAUUAUUUGGUACGACA	MIMAT0008850	count 0:type 5:dsi-miR-277	custom
	dsi-miR-303	0.0230575	5.24687	0.99481	0.00578644	6.77734	0.998823	0.331959	5.49012	0.950632	0.0328416	3.95354	0.997981	0.185888	5.0669	0.998422	1.46698	4.5159	0.930662	0.208067	5.57845	0.864227	0.00167556	5.21071	0.998469	0.00264947	4.30882	0.998148	0.0104048	5.14408	0.998438	0.00504063	5.33374	0.998504	1.80906	4.62155	0.876767	experimental		UUGGCAUUAAAGGAAGCUAGUU	MIMAT0012516	count 0:type 5:dsi-miR-303	custom
	dsi-miR-305	676.901	78.1622	0	526.138	74.7868	3.33067e-16	506.396	65.3911	2.9643e-14	299.304	25.537	0	481.744	58.8587	0	447.6	64.7105	3.44169e-14	492.927	72.1065	5.7901e-09	257.56	59.0037	0.000805935	561.317	86.7291	5.60936e-10	407.226	48.9285	3.55271e-15	241.748	38.8797	9.85705e-06	232.55	27.5524	0	experimental		AUUGUACUUCAUCAGUGCUCUG	MIMAT0008860	count 0:type 5:dsi-miR-305	custom
	dsi-miR-312*	1.14622	6.0023	0.780397	0.465245	7.46585	0.890459	1.81627	4.96765	0.734274	0.028773	3.95101	0.99798	0.1403	4.92564	0.998378	3.36098	6.89843	0.822662	0.278434	5.73355	0.830031	0.00200952	5.33482	0.998504	0.00293686	4.73322	0.998314	0.389179	5.84051	0.956646	0.658707	6.09031	0.912415	2.14496	4.84869	0.822648	experimental		UGGUUCGUCACAAGGGCAAUUCU	MIMAT0015282	count 0:type 5:dsi-miR-312*	custom
	dsi-miR-375*	0.00673698	5.07467	0.998428	0.131536	6.72967	0.96609	1.41025	6.53414	0.836327	0.635421	5.6717	0.951445	0.146862	5.71844	0.998602	1.22059	4.58507	0.934637	0.098854	4.77518	0.892014	0.266242	5.83928	0.909478	0.0343097	6.09794	0.988115	0.00977797	4.79627	0.998336	1.11469	5.81042	0.818956	0.0285237	4.25971	0.998126	experimental		ACUUGGGCCAAGGGAAUGCAAACU	MIMAT0012489	count 0:type 5:dsi-miR-375*	custom
	dsi-miR-6*	2.34609	6.40251	0.623003	2.51404	7.64421	0.509094	2.97792	5.50698	0.650912	3.13916	5.69634	0.680451	14.3213	14.5127	0.572898	6.99625	6.59638	0.613473	0.116848	4.32739	0.938076	0.00331244	5.32038	0.9985	1.16073	5.71842	0.818478	0.984848	6.33795	0.917052	1.47073	6.14667	0.866923	4.12982	7.22847	0.75658	experimental		AGGGAACUUCUGCUGCUGAUAUA	MIMAT0015283	count 0:type 5:dsi-miR-6*	custom
	dsi-miR-932*	2.33416	7.35875	0.634126	0.651022	7.55359	0.835974	1.74436	5.54124	0.761388	1.16385	5.0882	0.840074	0.102755	5.6759	0.998593	4.95273	4.83491	0.60958	0.810496	5.54633	0.659449	0.00247338	5.05636	0.998422	0.436228	6.33355	0.916325	0.84481	4.88374	0.888422	2.30078	6.02065	0.737915	3.23452	5.74985	0.755994	experimental		UGCAAGCGCUGCGGAUUUGGCA	MIMAT0012478	count 0:type 5:dsi-miR-932*	custom
	dsi-miR-955*	0.00746817	6.11431	0.998695	0.173193	5.91136	0.95448	0.701813	4.56043	0.882189	1.08382	6.32427	0.912742	0.352543	5.35262	0.996052	1.49884	5.18988	0.941621	0.149742	5.2972	0.90176	0.00183101	5.21599	0.99847	0.00278323	5.40827	0.998525	0.810665	6.42465	0.918505	0.0051848	5.37869	0.998517	0.88668	4.24946	0.932141	experimental		CAUUCAAUUUCUGCACGGUAGA	MIMAT0012448	count 0:type 5:dsi-miR-955*	custom
	dsi-miR-960	0.197605	5.9298	0.959412	0.0055832	5.05869	0.998423	0.744657	5.13616	0.894938	0.926964	4.70637	0.883229	0.155988	5.60116	0.998573	1.48758	5.05408	0.939311	0.156574	5.33308	0.902297	0.00198516	4.86183	0.998359	0.173864	4.21876	0.936407	2.12534	6.27898	0.778728	0.00561533	5.05301	0.998421	4.47489	5.66066	0.698544	experimental		AGAGUAUUCCAGGUUGCAUAGCUU	MIMAT0012495	count 0:type 5:dsi-miR-960	custom
	dsi-miR-961	0.00760031	5.67583	0.998594	0.317918	6.55832	0.925799	0.344693	4.64347	0.941606	0.0333694	4.59797	0.998264	0.186421	5.38025	0.998514	1.94891	5.47745	0.939564	0.000451976	4.80921	0.998341	0.00181121	5.33744	0.998505	0.00277224	5.66477	0.998592	0.841844	6.23831	0.913082	0.00533676	5.32534	0.998502	4.11872	6.39843	0.715135	experimental		UUUGAUCAUCAGUAAGUGAGAU	MIMAT0012469	count 0:type 5:dsi-miR-961	custom
	dsi-miR-961*	0.00714286	4.99359	0.998402	0.0654321	5.65262	0.981438	0.662717	4.6895	0.885943	0.0322951	4.80689	0.998339	0.18109	5.55325	0.99856	0.133665	4.51024	0.998227	0.0468396	5.26593	0.948999	0.00158602	4.86206	0.998359	0.148461	5.62067	0.952148	0.0100642	5.04023	0.998417	0.00471287	6.23263	0.99872	0.0348465	3.75952	0.997877	experimental		UUCGUUUUCUGGCAAUCAAAGG	MIMAT0012470	count 0:type 5:dsi-miR-961*	custom
	dsi-miR-962	0.00772108	5.63837	0.998585	0.00602297	6.32755	0.998739	0.735598	5.22486	0.89688	4.98138	4.45371	0.485967	0.17372	5.11902	0.998438	2.35136	4.33173	0.894952	0.0707656	5.09356	0.94723	0.00206611	5.80812	0.998626	0.0030886	5.53346	0.998558	0.440855	5.07027	0.946181	0.00585932	5.08851	0.998432	2.64149	5.12499	0.82629	experimental		AUAAGGUAGAGAAAUUGAUGUUGUC	MIMAT0012496	count 0:type 5:dsi-miR-962	custom
	dsi-miR-963*	0.0186148	5.10377	0.996023	0.00591452	6.52695	0.998778	0.00903301	4.43559	0.998201	0.0330932	4.85924	0.998357	0.186861	5.01431	0.998406	3.14948	6.42875	0.870176	0.000658287	4.84781	0.99776	0.00181495	4.80248	0.998339	0.00277622	4.84453	0.998353	0.0108249	4.85374	0.998356	0.00568647	5.12356	0.998443	4.27979	4.54624	0.684723	experimental		AACAUCUGUAUAUACCUUUGAU	MIMAT0012474	count 0:type 5:dsi-miR-963*	custom
	dsi-miR-964*	0.989843	5.43288	0.776495	1.47922	7.15322	0.624499	1.76213	4.60545	0.721504	1.05669	4.40417	0.876315	0.114533	5.03764	0.998414	1.66615	5.19315	0.934343	0.152645	5.10992	0.89509	0.135211	5.5695	0.96111	0.00334093	5.5435	0.998561	1.16112	5.795	0.859633	0.315886	6.17343	0.956112	4.91339	6.30769	0.642954	experimental		UUAAAAGCCACUGUUCUAAGAC	MIMAT0012476	count 0:type 5:dsi-miR-964*	custom
	dsi-miR-965	0.367737	6.50444	0.930163	0.00547578	5.53376	0.998558	0.00906549	4.25825	0.998126	0.0287242	5.19211	0.998463	0.153872	5.01453	0.998406	3.32941	3.88988	0.8238	0.302838	4.67444	0.785293	0.00204844	5.33104	0.998503	0.178515	5.62705	0.95217	0.0106334	5.33949	0.998506	0.330708	5.46768	0.950428	2.30415	4.5087	0.821369	experimental		GGGGUGAAACUGUACGUUAUAUG	MIMAT0012471	count 0:type 5:dsi-miR-965	custom
	dsi-miR-967	0.0894494	6.06785	0.979927	1.57494	6.48978	0.598827	0.629705	5.37429	0.900662	5.39156	5.26605	0.3888	1.70721	6.54387	0.952059	3.2271	7.01284	0.797927	0.5316	5.55775	0.737289	0.331964	5.35536	0.917967	0.529651	4.86024	0.839878	0.0111915	4.94166	0.998385	2.55118	6.75223	0.753101	3.68826	6.35502	0.728576	experimental		AGAGAUACCUCCGGAGAAGCG	MIMAT0012437	count 0:type 5:dsi-miR-967	custom
	dsi-miR-967*	12.9003	10.2481	0.0673068	9.01492	9.45296	0.0326434	18.3948	9.748	0.0855439	28.0737	8.80506	1.18387e-05	6.52776	8.15814	0.517381	6.86635	5.70152	0.118979	10.9791	6.50427	0.140985	11.1522	8.99684	0.400607	19.9685	11.7462	0.137714	16.6568	10.3687	0.224945	8.74878	8.60875	0.508559	14.85	6.02433	0.0521613	experimental		CUUUUCCGCCUAGGUGUCUCUCU	MIMAT0012438	count 0:type 5:dsi-miR-967*	custom
	dsi-miR-968*	0.00718359	5.22017	0.998471	0.00566344	6.50681	0.998774	1.03078	4.45441	0.820367	0.0321015	3.87138	0.997938	0.179938	5.69032	0.998595	3.10352	4.35032	0.849872	0.162674	5.08698	0.847126	0.00171205	4.63354	0.998278	0.00271259	4.54226	0.998243	0.0102978	5.31155	0.998498	0.00515393	5.03087	0.998414	2.57058	5.74005	0.810258	experimental		ACCGUUUGAUGUACUACUUUAG	MIMAT0012442	count 0:type 5:dsi-miR-968*	custom
	dsi-miR-970*	0.00732643	5.24395	0.998478	0.178595	6.03864	0.955321	0.331751	4.86251	0.944276	1.03071	4.77272	0.875647	0.169231	5.15077	0.998448	1.94439	4.79345	0.924318	0.0618955	4.99129	0.946227	0.00180141	5.20589	0.998467	0.142396	4.44894	0.939703	0.794122	5.0756	0.894478	0.00514312	5.42282	0.998529	1.48731	4.72225	0.870624	experimental		AGCUAGCGGGUGUUUUAUUUGGUA	MIMAT0012487	count 0:type 5:dsi-miR-970*	custom
	dsi-miR-975	0.915421	5.55103	0.77161	2.14908	6.74624	0.394789	0.660231	4.84402	0.889559	0.134953	5.23345	0.986995	0.0929728	5.34447	0.998506	3.46372	4.62689	0.730271	0.46853	4.87637	0.736121	0.745892	5.62658	0.824693	1.91689	5.95171	0.628467	0.405231	5.78743	0.951394	0.497201	5.32852	0.924506	0.61505	4.85408	0.943114	experimental		UAAACACUGCCUACAUCCUGUAU	MIMAT0012501	count 0:type 5:dsi-miR-975	custom
	dsi-miR-978	0.00774083	4.68047	0.998295	1.32326	8.46615	0.774516	0.0092398	4.71528	0.998308	0.0350572	4.89208	0.998368	0.196637	5.22721	0.99847	5.51845	6.70418	0.79809	0.000463031	6.15768	0.998704	0.00186276	4.90026	0.998372	0.0028895	4.69868	0.998302	0.0113404	4.8055	0.99834	0.00554688	5.59492	0.998574	2.53237	5.92223	0.823077	experimental		UGUCCAGUGCCGUAUAUUGCAG	MIMAT0012424	count 0:type 5:dsi-miR-978	custom
	dsi-miR-978-as	11.0505	10.5197	0.210477	14.3349	11.0035	0.0221441	6.86628	5.87412	0.442713	64.3325	17.9653	0.000426205	63.2731	18.7682	0.0204264	60.4768	19.3837	0.000397605	0.944457	5.24679	0.84884	0.93452	5.55797	0.901106	1.20723	6.02516	0.864478	11.4711	8.36711	0.471313	0.0119042	5.05136	0.99842	54.1451	15.2599	0.00407536	experimental		UAAGCCAGUGGCGUAGAUUGCA	MIMAT0012503	count 0:type 5:dsi-miR-978-as	custom
	dsi-miR-980*	1.59636	6.23362	0.704011	1.34796	6.78198	0.662214	1.37685	5.17463	0.793535	2.63763	6.02626	0.725273	0.10808	5.95978	0.998659	3.60461	5.14307	0.778339	1.10876	5.20984	0.542803	0.00242705	4.46145	0.998212	0.00337348	5.86714	0.99864	1.23093	5.03806	0.835339	1.82912	5.66238	0.768065	3.8375	6.41704	0.725768	experimental		AGUUUUUCAUUUGGCGUGGCUAGC	MIMAT0012481	count 0:type 5:dsi-miR-980*	custom
	dsi-miR-981*	30.1052	12.5593	0.000502747	23.9839	13.6249	0.000510104	15.1145	9.13102	0.135517	3.80312	4.94485	0.257915	8.30547	7.72075	0.283715	7.08845	6.56083	0.132495	51.27	20.6627	0.0353068	37.5243	13.2284	0.0656711	41.0916	12.3459	0.00389076	27.744	12.063	0.0776549	36.0159	20.0064	0.141752	8.78931	5.64538	0.177757	experimental		CGGGUUUCGUUAGCAGCGGGCU	MIMAT0012485	count 0:type 5:dsi-miR-981*	custom
	dsi-miR-982a	0.0723165	6.26903	0.985788	0.00564861	5.59376	0.998574	0.00863715	5.0033	0.998405	0.032485	4.03945	0.998024	0.183594	5.24599	0.998476	7.47557	9.87431	0.70912	0.279738	5.14452	0.758823	0.00165597	5.24181	0.998478	0.00268054	4.8989	0.998371	0.0101673	4.99818	0.998404	0.00503523	4.79679	0.998337	0.077592	3.91285	0.995452	experimental		UUAACAAGUAUCAUGUAAAUUGAA	MIMAT0012515	count 0:type 5:dsi-miR-982a	custom
	dsi-miR-982b	0.00680939	6.14332	0.998701	0.691656	7.00552	0.822622	0.017011	4.22111	0.996114	0.0285824	3.77601	0.997886	0.151125	5.6084	0.998575	1.23046	4.38303	0.935209	0.303223	5.99528	0.840539	0.00185748	4.21521	0.998107	0.00267265	4.47101	0.998215	1.28303	6.05548	0.863745	0.244474	4.87093	0.944646	0.784426	3.96224	0.928007	experimental		AACUACACGAUAUUCGUUCUUG	MIMAT0012514	count 0:type 5:dsi-miR-982b	custom
	dsi-miR-982c	0.00664948	5.94961	0.998659	0.138535	6.65189	0.96362	0.0411575	4.12587	0.991148	1.33257	5.4212	0.8465	0.131391	5.62523	0.998579	3.2837	5.25014	0.788786	0.444729	5.5164	0.730663	0.308501	6.01672	0.908958	0.174301	3.85585	0.930632	1.05081	5.29432	0.863781	0.00551071	5.30189	0.998495	3.11452	5.05061	0.748261	experimental		UUAUUGUUAUUUGUCCUUGAAC	MIMAT0012513	count 0:type 5:dsi-miR-982c	custom
	dsi-miR-983	0.193965	6.06518	0.954315	0.419035	7.08504	0.905197	1.25992	5.46387	0.807703	0.0281347	4.51446	0.998232	2.25249	6.5025	0.945143	3.91836	7.30866	0.781331	0.164094	5.12665	0.889296	0.149796	5.31693	0.94938	0.339146	5.14786	0.89849	1.1385	6.87983	0.873787	0.371464	5.68252	0.952198	2.99256	5.36842	0.684776	experimental		AGUAAUACCUUUCGAACACAUGA	MIMAT0012525	count 0:type 5:dsi-miR-983	custom
	dsi-miR-983*	0.00705353	5.56187	0.998565	0.00541473	5.59957	0.998575	0.00876692	4.84373	0.998353	0.0294631	4.33515	0.998159	0.163191	5.08611	0.998429	3.25689	4.30559	0.847102	0.19343	5.64484	0.85413	0.00187028	5.3221	0.998501	0.00284673	5.50567	0.998551	0.167484	5.40089	0.978606	0.322291	5.8189	0.95343	2.15187	4.69143	0.844938	experimental		AUGAGUUCGUCAGGUAUUAUCUA	MIMAT0012526	count 0:type 5:dsi-miR-983*	custom
	dsi-miR-986*	3.1761	6.83815	0.462366	3.16798	7.96371	0.319152	0.0120821	5.25743	0.997934	0.907707	5.0629	0.891561	7.54758	7.95875	0.640844	3.35835	5.57758	0.706842	2.40714	5.35375	0.440817	10.1141	13.7975	0.417885	4.59836	6.59106	0.374633	5.64807	9.44155	0.60394	1.6052	6.25177	0.791235	0.0245426	4.15379	0.998079	experimental		AGCGGCGAGGCUAUUCAAGUAA	MIMAT0012432	count 0:type 5:dsi-miR-986*	custom
	dsi-miR-987	0.424084	5.59401	0.905564	0.313977	6.04374	0.912378	0.645487	4.23135	0.874001	1.00171	4.88646	0.888338	0.122746	4.92238	0.998377	0.776655	3.99852	0.965636	0.647004	5.50934	0.701783	0.21271	5.30795	0.919222	0.141458	5.52569	0.951328	0.535445	5.44498	0.930291	0.299646	5.61123	0.951766	3.63709	5.35675	0.714843	experimental		UAAAGUAAAUAGUCUGGAUUGAUGA	MIMAT0012433	count 0:type 5:dsi-miR-987	custom
	dsi-miR-988*	0.00703369	5.2758	0.998488	0.00543017	5.50036	0.998549	0.381257	4.78974	0.940077	0.0299863	4.61173	0.998269	0.161142	5.58776	0.998569	4.2609	6.19839	0.79258	0.0703576	4.26971	0.899986	0.00179445	5.11802	0.998441	0.133734	5.62957	0.952113	0.60263	5.8587	0.934903	0.652869	5.4478	0.902143	0.79808	4.09294	0.929462	experimental		GUGUGAUUUGUAGCAAAGUGAUA	MIMAT0012435	count 0:type 5:dsi-miR-988*	custom
	dsi-miR-991	0.397469	5.22753	0.899796	0.00580944	6.55484	0.998783	0.00888292	4.41527	0.998193	0.689618	4.25341	0.938567	0.183652	6.18728	0.998708	3.74473	5.82712	0.890147	0.0736162	5.4233	0.926463	0.00173442	4.39594	0.998185	0.302214	4.48742	0.884857	0.180307	5.25472	0.978008	0.0051471	5.56775	0.998567	0.0359744	4.20235	0.998101	experimental		UUAAAGUUGAAGUUUGGAAAAU	MIMAT0012430	count 0:type 5:dsi-miR-991	custom
	dsi-miR-991*	0.00744488	6.21581	0.998716	0.00579174	5.80144	0.998625	0.00921598	4.71811	0.998309	0.0323707	3.82499	0.997913	0.184284	4.96843	0.998391	9.62326	7.32942	0.57905	0.0533337	4.80962	0.944331	0.526485	5.90867	0.866259	0.00294284	4.38852	0.998182	0.0109652	5.46778	0.998541	0.00580486	4.96582	0.998393	5.02735	6.03244	0.658673	experimental		UUCCCAACUACAUCUAUUAAUAU	MIMAT0012429	count 0:type 5:dsi-miR-991*	custom
	dsi-miR-992	10.7013	9.78704	0.077076	10.9172	11.3263	0.0133811	6.05928	6.1585	0.298811	4.54246	5.24326	0.203143	0.0456146	5.91245	0.998588	1.59792	3.98117	0.653172	17.0942	13.7627	0.182653	22.1856	11.8068	0.0822685	47.7039	21.7273	0.0106253	25.1335	15.2411	0.122042	23.492	17.1165	0.172972	3.5285	5.72174	0.584393	experimental		CCCUUUUUUGGAACCAAGCCCU	MIMAT0012492	count 0:type 5:dsi-miR-992	custom
	dsi-miR-992*	2.64348	7.16788	0.563265	4.06787	6.40818	0.212348	3.63061	6.79135	0.610059	13.3103	6.02928	0.0155705	0.0844866	6.23596	0.998719	2.35005	5.8333	0.811994	0.923226	5.0699	0.625491	0.0026438	5.20866	0.998468	3.56383	5.84236	0.407197	1.32502	5.87978	0.852089	0.341481	5.63248	0.951853	2.44969	5.17707	0.777922	experimental		GCCUGGUUUCAGAGAGGUGUA	MIMAT0012491	count 0:type 5:dsi-miR-992*	custom
	dsi-miR-995*	3.81521	8.03965	0.396946	4.80744	8.58101	0.142626	0.824021	5.18226	0.866507	7.31531	7.41348	0.223514	0.0853145	5.64231	0.997984	1.63127	5.69338	0.807283	3.21329	5.84307	0.318197	1.45745	6.28858	0.765031	3.40058	6.36346	0.490251	3.7152	5.93146	0.594687	2.71526	8.18593	0.792965	4.96403	4.61647	0.456998	experimental		GCCCGAAUUAUGUGGGAGCUGCG	MIMAT0012453	count 0:type 5:dsi-miR-995*	custom
	dsi-miR-999*	0.00693337	5.62211	0.998581	1.0158	5.53369	0.715736	0.197881	4.78515	0.964239	0.0287472	5.03405	0.998414	0.155913	5.61228	0.998576	2.62972	5.97746	0.876081	0.179031	4.46755	0.84464	0.00818466	6.08529	0.995429	0.142532	4.75945	0.943571	1.50116	6.86262	0.851759	0.00495179	5.15739	0.998453	1.98968	5.73368	0.839436	experimental		ACAUAGUCGUACGGUGAAUGUUG	MIMAT0012455	count 0:type 5:dsi-miR-999*	custom
	dvi-miR-310	29.7422	11.8495	0.000313189	22.0334	10.9117	2.71425e-05	15.6086	8.63389	0.115813	6.17091	6.36943	0.160291	6.80569	7.02862	0.379209	6.40668	6.39261	0.132449	41.8317	21.9668	0.0800486	31.003	18.9311	0.199403	20.4775	8.38023	0.0351582	19.6332	9.06439	0.0886939	29.0548	10.5912	0.0867873	4.40307	5.64155	0.540685	experimental		UAUUGCACAUCUCCCGGCCUAU	MIMAT0008934	count 0:type 5:dvi-miR-310	custom
	dvi-miR-315b	1.33129	6.27267	0.759244	0.518173	6.56815	0.871222	0.194193	4.61762	0.96295	0.788843	5.59891	0.90355	0.11887	5.3559	0.998508	2.51244	6.1328	0.88445	0.61816	5.66848	0.742987	0.559083	5.85956	0.87048	0.732543	5.97645	0.831973	3.25097	6.51106	0.68758	0.00580237	5.47337	0.998542	7.68266	6.29287	0.461875	experimental		UUUUGAUUGUUGUACAGAAACC	MIMAT0008933	count 0:type 5:dvi-miR-315b	custom
	dwi-miR-274	79.7252	23.5805	2.26977e-05	88.6738	15.5546	5.55112e-15	163.956	23.5059	4.22994e-10	139.114	17.1058	0	173.351	20.6709	0	170.577	25.0517	3.77476e-15	151.868	46.078	0.0032398	146.856	39.9092	0.00411527	174.673	29.6185	1.14117e-05	209.456	37.2999	3.00914e-07	352.203	49.1474	2.80724e-08	404.745	48.4316	0	experimental		UUUUGUGACCGACACUAACGGGUAGU	MIMAT0009023	count 0:type 5:dwi-miR-274	custom
	dwi-miR-276b*	29.132	13.2744	0.00143353	20.7001	11.969	0.000333838	26.9636	10.2265	0.0212995	15.2595	7.52682	0.000918512	27.6977	13.0854	0.00493323	19.9056	11.7225	0.00437835	80.6311	30.9421	0.0507034	93.6083	42.2832	0.131941	94.7553	21.9149	0.000394973	46.531	19.0887	0.0553399	71.7139	18.1755	0.00631298	40.6548	11.4896	0.000887676	experimental		AAGCGAGGUAUAGAGUUCCUACG	MIMAT0009018	count 0:type 5:dwi-miR-276b*	custom
	dwi-miR-284	1.4987	6.63677	0.719943	1.16383	7.19129	0.705492	0.00862373	5.13549	0.998446	0.0215159	3.92253	0.997965	2.52185	6.77252	0.911479	0.993679	4.24135	0.930814	1.04235	6.3437	0.680257	1.11699	5.03619	0.751929	1.87628	5.88328	0.618513	3.162	5.771	0.639715	0.317099	6.26814	0.956771	4.35184	4.62202	0.575302	experimental		CUAAGUCAGCAACUUGAUUCCAGCAAUUG	MIMAT0008993	count 0:type 5:dwi-miR-284	custom
	dwi-miR-309	8.23155	7.44042	0.0816457	7.1003	9.84132	0.0591051	20.6387	9.77729	0.0624913	14.7818	11.1233	0.0525345	6.16511	6.55154	0.438401	7.1997	5.72149	0.114106	18.1249	11.5845	0.130717	20.654	8.43705	0.0708901	17.2083	9.40421	0.0930977	12.0819	5.85746	0.132816	20.3283	10.755	0.210038	9.07777	4.96968	0.150438	experimental		UAAGACAAACUUCACCCAGUGA	MIMAT0009021	count 0:type 5:dwi-miR-309	custom
	dya-miR-287	1.20549	6.04096	0.724675	0.82813	5.87888	0.692868	0.941737	4.99975	0.843067	1.00843	4.9877	0.839559	0.0768784	5.29369	0.998492	1.87835	5.07417	0.771432	1.79786	4.28427	0.322522	0.705316	5.04402	0.840753	1.28238	5.38566	0.720093	5.7325	6.2304	0.417292	3.04349	5.32575	0.605296	4.72335	4.30367	0.453633	experimental		UGUGUUGAAAAUCGUUUGCAU	MIMAT0009102	count 0:type 5:dya-miR-287	custom
	lmi-miR-10*(-6-0)T1seq	4281.13	473.564	0	4752.04	502.361	0	5437.57	469.451	0	5204.31	514.272	0	5718.15	773.022	6.71685e-14	4713.57	1576.04	0.00150695	4411.37	360.328	0	3589.55	349.611	0	3332.46	395.334	1.11022e-16	4645.35	366.854	0	3809.87	382.206	0	4654.69	270.682	0	experimental		CAAAUUUGGUUCUAGAGAGGUUU		count 74:type 1	custom
	lmi-miR-9a*(-0-1)T3_2ss-G11T-T13G	73.8553	21.6552	1.16715e-05	89.0592	20.7488	6.83031e-09	116.706	47.0793	0.0132094	69.4252	18.5323	1.6226e-05	55.1578	15.2025	1.3431e-07	35.5181	15.1253	0.000531697	475.07	76.2211	1.2837e-08	420.308	52.0093	1.51333e-09	510.979	71.5861	1.93782e-10	177.563	39.1699	1.87949e-05	443.591	49.1023	2.8666e-13	85.9804	18.6133	3.71437e-06	experimental		UAAAGCUAGUUGACCGAAGUUA		count 197:type 3	custom
mde-mir-14-5p	PCC_74T3	473.499	61.3384	4.44089e-16	356.267	52.4442	5.34017e-14	680.154	54.3233	0	601.695	46.4356	0	383.503	96.9771	3.88761e-06	301.79	66.3292	1.29862e-07	846.308	106.338	3.1164e-12	825.461	118.806	3.5884e-09	715.785	74.7653	0	503.9	76.5505	2.07101e-10	799.606	65.8656	0	730.33	80.2357	0	experimental		GGGAGCGAGAUCGGGGCUUACU		count 2453:type 3	custom
mde-miR-2a-5p	PCC_196T3	11.5811	8.61534	0.0551027	8.56955	11.1667	0.157305	16.9297	8.41944	0.0905079	17.5676	9.38657	0.0156508	25.1186	10.8839	0.0209107	18.4327	10.5806	0.0253842	3.97896	5.53278	0.482949	7.04307	7.74893	0.506486	7.47708	7.11006	0.353389	7.48976	7.42424	0.483986	8.92006	8.01244	0.540128	17.6412	7.18683	0.0651691	experimental		GGCAUCAAAUUUGGCUGUAUUA		count 911:type 3	custom
	dme-5S-b1	2.39604	6.69591	0.544615	3.32371	7.01962	0.217277	2.38411	5.28964	0.668485	6.53686	5.70313	0.196211	0.0721598	5.40141	0.998522	3.9655	5.66663	0.601099	1.08298	6.93301	0.756422	0.393451	6.35122	0.933991	2.54773	5.64603	0.558938	4.4685	6.78562	0.612162	1.2584	5.37727	0.83961	3.98204	5.32306	0.635287	control	control_biosequence			LC Internal Use	control
	dme-5S-b2	0.646765	5.65126	0.861939	0.091103	7.00102	0.971608	0.00874842	5.11557	0.99844	0.896475	5.42275	0.923873	0.148921	5.29306	0.99849	1.36759	4.65364	0.945744	0.123992	5.75946	0.929974	0.429514	5.80619	0.897291	0.117508	5.39551	0.962163	0.531659	5.81667	0.930334	1.00047	6.46279	0.876159	5.2333	5.27744	0.597669	control	control_biosequence			LC Internal Use	control
	dme-5S-b3	9279.59	609.281	0	5879.14	1218.37	9.24585e-08	1147.61	119.1	0	1899.81	195.128	0	2711.86	582.002	1.08693e-06	3019.59	360.668	0	424.006	154.648	0.0136145	250.506	47.7522	0.000115642	1083.34	208.551	2.44005e-07	587.285	85.5121	9.0199e-12	179.341	31.8969	1.78058e-05	102.777	18.8276	1.46606e-10	control	control_biosequence			LC Internal Use	control
	dme-5S-b4	13289.6	670.239	0	11894.4	1299.41	0	10044.6	695.473	0	11582.1	586.642	0	8143.59	1839.53	4.9144e-06	10092.8	916.479	0	3896.08	536.154	5.52791e-12	2055.71	275.705	2.61979e-12	10030.7	874.82	0	8399.45	1212.33	7.50755e-12	1192.01	309.691	0.000354903	542.039	59.2416	0	control	control_biosequence			LC Internal Use	control
	dme-5S-b5	22.0219	11.559	0.00571885	14.0908	10.8598	0.00947304	6.8724	7.07608	0.394075	4.32856	5.96258	0.319387	15.2277	11.9848	0.236808	5.56876	5.72832	0.218674	26.4099	10.9521	0.0377085	12.8902	10.6578	0.346307	12.9341	9.8168	0.220205	9.55759	9.47659	0.423322	19.4491	11.9475	0.249678	8.55083	7.34195	0.340897	control	control_biosequence			LC Internal Use	control
	dme-5S-b6	20.5863	9.99621	0.00465982	14.8457	10.989	0.00268412	33.2795	11.9927	0.0166877	31.4357	9.31616	1.04275e-05	21.868	12.3842	0.049316	23.2159	9.84774	0.00111954	28.4072	12.6672	0.0703044	13.7154	9.68337	0.351709	56.1322	21.6334	0.0246085	6.34027	6.63418	0.506097	18.7049	9.50093	0.228781	24.1646	11.0187	0.0652506	control	control_biosequence			LC Internal Use	control
	a2-PUC2MM-20B	110.87	45.6535	0.0109326	60.7111	32.5544	0.0377583	29.4189	11.3901	0.0231975	12.3013	7.84994	0.0296991	44.1012	18.7731	0.0160821	22.3434	16.4069	0.10647	24.258	13.4146	0.124579	18.8518	13.9399	0.286298	29.1936	14.7496	0.0771513	20.8193	10.026	0.128512	15.0403	12.1781	0.403597	11.5983	6.83139	0.176799	control	control_spike_calibration			LC Internal Use	control
	a2-PUC2PM-20B	33249.8	2838.6	0	39324.8	4267.2	0	55001	5392.07	0	31117.5	3483.35	0	28634.3	4521.98	5.87067e-11	32686.4	3967.79	0	55835.1	3662.76	0	49734.4	4324.59	0	66359.8	4233.43	0	35693	2718.77	0	44942	3620.23	0	28501.1	3226.39	0	control	control_spike_calibration			LC Internal Use	control
	a3-PUC2MM-20B	97.4348	33.8601	0.0016161	46.3318	18.897	0.00247218	24.1484	11.3943	0.0684166	12.184	7.76276	0.0414991	43.6435	22.6384	0.0537253	31.3543	16.3935	0.0183664	18.5858	12.2178	0.191164	8.90177	9.79086	0.517577	18.2434	11.3264	0.157804	14.1071	8.72722	0.262434	8.97935	9.63254	0.5761	9.19733	6.63388	0.306587	control	control_spike_calibration			LC Internal Use	control
	a3-PUC2PM-20B	32960.6	2694.54	0	38195.2	4628.67	0	50924.4	9623.03	1.64267e-07	30854.3	3195.2	0	29381.1	3781.87	1.11022e-15	30736.4	5764.09	2.38688e-08	55652.8	2617.38	0	48661	4753.12	0	66054.8	3789.3	0	35081.5	2763.13	0	44383.4	3447.11	0	28330.6	2530.53	0	control	control_spike_calibration			LC Internal Use	control
	a-PUC2MM2d	67.6272	34.8721	0.0460631	32.4677	18.286	0.0354204	4.31829	6.1153	0.543175	3.85095	5.65584	0.390121	24.2264	12.2494	0.0710331	14.4585	9.97599	0.115856	12.9404	8.66784	0.193101	9.63945	8.78316	0.396736	12.643	9.54259	0.237265	11.934	7.27799	0.256793	7.89788	8.10838	0.536625	6.48168	4.93038	0.35294	control	control_spike_calibration			LC Internal Use	control
	a-PUC2PM	13179	784.436	0	14263.6	1495.83	0	23455.5	1297.46	0	12443.7	709.332	0	11645.5	1827.86	4.08853e-11	11668.3	1639.21	1.11799e-13	23165.9	1059.48	0	20694.4	1012.67	0	29150.8	1503.32	0	15264.5	1068.47	0	20686.3	957.289	0	12077.8	891.586	0	control	control_spike_calibration			LC Internal Use	control
	Ctr01-3M05	1.17397	6.18403	0.785328	1.60492	8.31784	0.698002	1.23866	5.04915	0.819921	0.437089	5.00744	0.958404	1.5471	6.35831	0.961682	5.91791	5.1506	0.67435	0.178386	5.80726	0.913609	0.59319	5.52252	0.889062	0.792596	5.06482	0.814182	2.34586	6.47547	0.788207	0.256431	5.58503	0.96322	1.49707	5.23765	0.866466	control	control_spike_calibration			LC Internal Use	control
	Ctr01-3M10	2.76672	7.43134	0.564442	4.83502	8.74293	0.388956	0.0091826	4.57169	0.998255	0.339214	5.08927	0.959869	3.03307	6.96978	0.892751	5.6089	4.84147	0.591461	0.783831	5.23578	0.691959	0.154666	5.69066	0.964028	0.862409	5.35575	0.809751	2.85994	6.02925	0.711907	0.67185	5.74972	0.916141	0.946554	5.13295	0.910998	control	control_spike_calibration			LC Internal Use	control
	Ctr01-3P	7505.3	776.661	0	7264.96	812.805	0	9583.34	1077.14	0	5199.22	397.734	0	5600.79	774.567	2.3459e-13	5610.11	970.875	5.9983e-09	12908.3	908.112	0	11719.7	965.292	0	14735.2	1232.43	0	7426.82	655.287	0	8886.58	636.959	0	3705.59	260.687	0	control	control_spike_calibration			LC Internal Use	control
	Ctr02-3M05	0.00757805	5.51149	0.998552	0.00588745	6.14698	0.998702	0.00861327	5.3613	0.998512	0.0892957	4.33106	0.993904	0.196876	5.63607	0.998581	0.148081	4.00723	0.998004	0.000386453	4.82334	0.998346	0.00157825	5.27638	0.998488	0.00253453	5.32039	0.9985	1.44151	5.48224	0.82873	0.00471957	4.90833	0.998374	0.143152	4.45947	0.991897	control	control_spike_calibration			LC Internal Use	control
	Ctr02-3M10	0.405483	5.38581	0.907053	0.644348	6.38217	0.836862	0.00940575	4.92608	0.99838	1.16781	4.16579	0.848204	0.134818	5.07207	0.998425	10.5668	7.37864	0.476223	0.437577	5.38318	0.830935	0.0491184	5.02349	0.981371	0.320813	4.97787	0.919423	2.53391	6.06678	0.752754	0.00654634	5.53463	0.998558	5.42736	9.06409	0.708898	control	control_spike_calibration			LC Internal Use	control
	Ctr02-3P	8.35509	8.74445	0.178236	10.4014	8.89654	0.0102192	19.2285	11.1099	0.121853	10.0068	11.5993	0.20844	15.0262	7.96354	0.0598278	11.6475	6.88229	0.0194009	16.0015	9.85389	0.184365	12.1877	7.12833	0.260832	17.601	16.3827	0.319033	19.3006	9.14962	0.117772	16.9585	7.81182	0.212192	13.4715	7.65601	0.14745	control	control_spike_calibration			LC Internal Use	control
	Ctr03-3M05	1566.07	429.699	0.000226725	1766.65	187.947	0	2454.45	377.109	1.02614e-10	847.318	62.894	0	1238.52	156.03	0	980.3	257.111	2.01332e-05	2804.89	247.567	0	2293.95	225.596	0	4155.52	402.176	0	1583.99	116.586	0	1130.37	133.405	9.99201e-16	241.716	40.5868	4.55364e-08	control	control_spike_calibration			LC Internal Use	control
	Ctr03-3M10	535.474	64.2908	0	405.208	69.0143	1.1784e-09	416.588	45.5777	0	112.469	12.4279	0	209.525	73.8707	0.00312748	214.707	33.956	2.39608e-12	298.629	82.2741	0.000807311	253.989	45.9434	0.00011095	374.105	101.413	0.000648292	199.039	45.8492	4.32675e-05	54.6165	27.365	0.129217	15.9348	6.86584	0.0295172	control	control_spike_calibration			LC Internal Use	control
	Ctr03-3P	2860.64	244.947	0	2716.55	700.567	4.90152e-05	5153.32	426.79	0	2165.87	136.883	0	2029.41	213.818	0	1986.49	540.915	0.000100603	6019.27	327.678	0	5529.56	342.039	0	8572.29	363.171	0	3257.55	190.118	0	6056	338.109	0	1902.94	145.965	0	control	control_spike_calibration			LC Internal Use	control
	Ctr04-3M05	144.279	27.9597	1.45184e-09	146.354	24.5838	1.17684e-14	151.704	21.1907	2.75677e-11	84.5545	11.7097	0	45.4148	14.9659	2.56866e-05	26.6791	11.4338	0.00248843	315.89	47.9578	5.70811e-08	271.147	46.8652	1.04947e-05	309.915	49.592	1.28427e-07	159.589	47.4779	0.00168407	124.008	21.2902	0.000134241	66.3123	13.9053	9.97317e-07	control	control_spike_calibration			LC Internal Use	control
	Ctr04-3M10	6.57659	8.21169	0.194295	4.79881	8.61916	0.14385	0.740189	10.4181	0.942115	0.491926	5.13392	0.927138	1.46797	6.60776	0.925958	7.12941	5.66977	0.346639	2.95514	6.41254	0.419018	2.35831	6.83144	0.705283	2.39522	5.63446	0.564708	3.09988	6.67285	0.690059	0.385266	5.71339	0.949509	5.62727	7.86961	0.60368	control	control_spike_calibration			LC Internal Use	control
	Ctr04-3P	12.6016	8.73939	0.0274624	9.66989	9.71443	0.016814	3.78299	6.53466	0.607515	3.53639	4.64333	0.343231	7.16598	7.47757	0.482689	5.84343	5.18428	0.23351	9.26455	6.78958	0.155522	6.5138	7.15802	0.464309	6.47274	7.205	0.369296	7.96476	6.32531	0.353469	4.67381	6.86378	0.648435	4.96347	6.06107	0.551358	control	control_spike_calibration			LC Internal Use	control
	Ctr05-3M05	4.31936	6.16822	0.298196	2.92008	7.03628	0.352454	1.65546	5.96617	0.808835	2.22735	5.22237	0.6895	6.97374	7.5152	0.665019	6.58651	5.85313	0.440515	1.58286	5.60606	0.615909	2.08429	5.92738	0.732256	2.46886	6.39299	0.633764	4.14885	7.73741	0.687165	1.45358	5.53432	0.837573	0.981035	5.32655	0.919159	control	control_spike_calibration			LC Internal Use	control
	Ctr05-3M10	2944.57	159.957	0	2110.26	350.649	2.00606e-11	919.804	127.481	1.8141e-13	40.7783	12.8198	1.66266e-05	145.646	38.6187	0.000176503	22.1837	9.88278	4.95124e-05	10268.8	1506.07	9.99201e-16	10669.2	1292.88	0	11985.1	1043.9	0	4436.64	271.796	0	4876.62	467.24	0	2.29245	5.50351	0.627931	control	control_spike_calibration			LC Internal Use	control
	Ctr05-3P	110.855	22.9325	1.61999e-08	104.174	19.1237	6.21725e-14	259.796	45.5422	3.88245e-08	91.3268	15.8224	1.06875e-11	79.2319	16.9935	2.65405e-09	68.792	22.7362	0.000959269	339.655	71.9704	1.30786e-05	336.957	89.6475	0.000909075	502.81	62.5606	2.33369e-13	189.996	33.1416	2.03081e-07	426.503	48.5879	3.53539e-12	123.514	22.1598	3.31206e-09	control	control_spike_calibration			LC Internal Use	control
	Ctr06-3M05	122.461	19.867	1.06914e-13	83.7552	24.596	4.263e-05	205.127	34.464	3.75204e-08	70.805	12.3772	1.15352e-13	87.3405	22.9543	0.000189703	66.3788	17.9935	8.74737e-05	95.2547	21.2066	0.00168345	69.6735	23.2747	0.0219702	108.026	29.2581	0.00104134	54.4434	27.6793	0.0890109	24.7356	11.0114	0.19178	16.8093	6.36075	0.0226337	control	control_spike_calibration			LC Internal Use	control
	Ctr06-3M10	143.922	19.1215	0	86.7941	20.3122	2.94962e-07	60.1714	13.9594	0.0002449	26.9321	8.73082	1.01508e-05	74.3806	17.2498	3.35609e-05	60.1211	17.4295	6.66155e-06	20.2647	9.1349	0.0979463	19.2116	9.14701	0.216477	20.5634	9.59801	0.10009	18.6828	13.2076	0.318866	4.34242	6.83414	0.726076	6.34875	5.84773	0.455643	control	control_spike_calibration			LC Internal Use	control
	Ctr06-3P	1727.44	123.436	0	1747.34	109.376	0	3062.6	215.836	0	1296.49	98.3804	0	1242.3	116.553	0	1172.52	137.449	0	3673.44	247.578	0	3359.08	287.756	0	4721.53	228.589	0	1590.56	153.07	0	2703.63	151.706	0	702.675	52.5607	0	control	control_spike_calibration			LC Internal Use	control
	Ctr07-3M05	3423.34	258.213	0	1834.17	481.079	7.3972e-05	49.5102	17.6937	0.0164669	28.8193	10.7139	0.000553556	1171.54	357.201	0.000404465	1131.79	151.231	5.55112e-16	86.1676	46.8603	0.0971565	70.9825	24.3152	0.0615991	99.9444	53.7422	0.078647	168.92	40.2786	0.000122662	4.33348	7.16448	0.775064	6.64019	5.15078	0.308283	control	control_spike_calibration			LC Internal Use	control
	Ctr07-3M10	4085.92	350.896	0	2096.45	571.068	6.59968e-05	156.374	29.1601	1.14589e-06	117.305	23.3608	2.59518e-07	1524.13	452.65	0.000188731	1382.86	153.216	0	148.482	38.5051	0.00113835	186.042	63.9879	0.0153047	140.627	54.7562	0.0230196	164.622	38.6272	5.82589e-05	26.0857	10.6424	0.243828	7.52281	5.76079	0.259274	control	control_spike_calibration			LC Internal Use	control
	Ctr07-3P	20808.9	5062.55	3.16206e-05	20619.9	5149.53	3.33547e-05	35038.9	3362.77	0	19417.2	1425.69	0	20380.8	2374.58	0	20107.6	2797	4.1156e-13	39311.3	2306.93	0	34316.3	2589.07	0	43573.3	2669.97	0	24730.9	2157.14	0	28312.8	1701.75	0	17394.9	1675.96	0	control	control_spike_calibration			LC Internal Use	control
	Ctr08-3M05	2.31557	6.51288	0.60428	1.07638	6.39928	0.707587	1.72111	5.83706	0.790354	2.56911	5.89613	0.721919	1.37207	6.53086	0.954961	8.05724	5.91421	0.388343	1.44867	5.38582	0.547424	0.00279081	5.38278	0.998518	0.598304	5.47066	0.873989	3.48296	6.92634	0.705022	1.21741	5.43322	0.850678	1.08205	4.36962	0.894594	control	control_spike_calibration			LC Internal Use	control
	Ctr08-3M10	3.82004	6.48247	0.38421	2.07165	6.31204	0.469515	3.33633	4.81138	0.560823	4.40778	5.1178	0.418871	4.67726	6.92121	0.770329	10.3729	5.98982	0.203717	2.32566	6.06985	0.568434	0.909	5.61698	0.858103	0.605245	5.57621	0.885563	5.98068	8.72053	0.61098	0.170778	4.82192	0.975556	2.56652	5.342	0.796535	control	control_spike_calibration			LC Internal Use	control
	Ctr08-3P	18.6946	10.1329	0.0048518	15.8249	8.92851	9.21994e-05	35.2268	11.5498	0.0081097	15.9246	8.00879	0.00502411	23.578	9.6385	0.00260762	17.7314	11.4859	0.0228298	54.8372	13.7778	0.00531523	27.5983	17.5237	0.212177	54.9304	17.5122	0.004122	23.4554	9.85621	0.0929223	46.6214	12.6831	0.0246567	25.4948	9.47364	0.0170071	control	control_spike_calibration			LC Internal Use	control
	Ctr09-3M05	4904.06	234.689	0	2694.83	597.485	2.21808e-07	451.916	130.939	0.000446606	238.064	65.1975	0.00016312	1742.94	446.839	1.78381e-05	1477.51	122.876	0	344.447	87.6622	0.000521163	230.106	47.8077	0.000718839	339.758	85.822	0.000283491	330.52	83.9599	0.00010898	49.5642	15.3639	0.0387122	12.4305	7.19067	0.0873481	control	control_spike_calibration			LC Internal Use	control
	Ctr09-3M10	10543.8	556.511	0	7222.1	1176.68	9.73743e-12	3698.72	471.153	5.55112e-15	1993.83	114.589	0	4727.98	844.651	8.5736e-09	4363.93	406.58	0	2818.8	825.382	0.000974243	2027.74	326.349	1.08952e-08	2268.09	441.415	3.3653e-07	2063.47	288.365	5.62761e-12	168.042	55.6965	0.0104764	29.463	8.76043	0.000115467	control	control_spike_calibration			LC Internal Use	control
	Ctr09-3P	29380.7	2331.7	0	31865.3	3508.47	0	42508.9	2975.19	0	24277.7	1243.33	0	23115.2	3150.27	3.4972e-14	26003.1	3120.79	0	44150.7	2911.92	0	35947.1	2588.64	0	48157.1	3767.33	0	28766.9	2287.24	0	30119.5	1219.23	0	15307	2544.93	3.91569e-10	control	control_spike_calibration			LC Internal Use	control
	Ctr10-3M05	637.204	132.093	3.55505e-06	341.17	112.319	0.00131872	326.555	80.7559	8.61488e-05	162.936	17.9496	0	273.86	65.8323	2.94527e-05	228.917	34.5251	1.03251e-14	53.772	35.6092	0.24659	53.3699	31.2649	0.17318	94.4115	19.2773	0.000250169	47.4456	15.6056	0.0146712	29.5476	20.0771	0.332025	6.70767	6.52392	0.424115	control	control_spike_calibration			LC Internal Use	control
	Ctr10-3M10	6.39849	7.70069	0.288783	2.26315	6.70109	0.519296	0.94335	5.35598	0.896191	6.363	6.20473	0.406702	16.9167	7.91137	0.354115	16.2607	8.02472	0.193324	0.423888	4.75433	0.858712	0.441538	5.26426	0.920456	0.992046	6.10069	0.870277	2.88141	7.89149	0.80397	0.714084	6.19027	0.934431	5.22878	6.86109	0.6729	control	control_spike_calibration			LC Internal Use	control
	Ctr10-3P	3686.17	303.964	0	3761.59	372.537	0	5289.69	523.092	0	2727.64	196.62	0	2260.84	698.309	0.000907893	2512.81	317.962	5.55112e-16	5629.11	571.563	0	4906.4	469.262	0	7854.77	565.986	0	3105.34	248.381	0	4462.11	289.723	0	1047.83	104.282	0	control	control_spike_calibration			LC Internal Use	control
	Ctr11-3M05	3.42379	6.36163	0.362589	1.91747	6.98263	0.483047	1.52453	5.0248	0.762839	2.86861	4.95522	0.578819	0.0806456	5.37285	0.998514	4.90119	4.42178	0.501712	2.138	5.64563	0.428772	2.50504	8.42596	0.729915	2.67179	6.21815	0.586628	2.31161	6.52826	0.771348	0.469173	5.68938	0.941175	1.52293	4.86067	0.845572	control	control_spike_calibration			LC Internal Use	control
	Ctr11-3M10	2.24246	5.46507	0.534284	1.01255	6.40206	0.719694	0.00899515	4.88916	0.998368	1.33371	5.82244	0.829821	1.40896	6.37332	0.953021	4.96865	6.00217	0.636875	0.620121	5.77551	0.760623	0.768489	5.59238	0.854071	0.895716	5.69172	0.831534	3.68983	6.42824	0.641584	0.0357534	5.76318	0.993963	3.05746	4.77837	0.741062	control	control_spike_calibration			LC Internal Use	control
	Ctr11-3P	2.51595	5.1736	0.496688	1.42341	6.68029	0.702785	5.35506	15.2369	0.76598	4.86725	5.16723	0.423742	10.2952	7.16464	0.524574	6.8757	6.94521	0.521481	0.766069	4.93937	0.765256	0.21349	5.62569	0.952883	1.13663	5.4135	0.784746	3.61891	9.34554	0.778258	0.675233	5.64576	0.925623	8.95931	6.81017	0.447452	control	control_spike_calibration			LC Internal Use	control
	PUC2MM	6929.53	490.389	0	8064.27	687.778	0	11892.5	1949.84	1.99028e-09	5576.71	529.595	0	6659.98	740.88	0	5994.7	774.804	3.33067e-16	11241.7	686.188	0	10368.4	589.867	0	15508.6	739.698	0	7435.99	515.171	0	10117.4	782.062	0	4806.74	452.714	0	control	control_spike_calibration			LC Internal Use	control
	PUC2MM-20B	6.87682	8.32976	0.238582	4.66519	8.63206	0.262022	3.76351	6.10927	0.588423	4.43988	4.99215	0.307788	5.82019	7.81269	0.631086	7.50566	5.39807	0.191792	4.68427	5.45627	0.291268	5.08262	7.43803	0.51165	3.78957	6.39058	0.525846	5.96611	7.41446	0.528392	2.87427	6.81472	0.766548	4.98248	5.78449	0.54969	control	control_spike_calibration			LC Internal Use	control
	PUC2PM	8730.25	637.108	0	10320.9	897.078	0	17310.5	1871.48	0	8828.86	868.71	0	8795.49	901.34	0	8119.89	942.974	0	15384.7	762.918	0	14029	946.382	0	20363.5	1012.69	0	10004.4	848.676	0	14787	1822.05	1.22125e-14	8048.08	865.747	0	control	control_spike_calibration			LC Internal Use	control
	PUC2PM-20B	30951.7	3076.4	0	35139.2	4000.72	0	45868.7	3794.07	0	23587.6	2198.13	0	25741.3	3054.22	0	27331.9	3284.55	0	49672	3674.09	0	43905.3	3037.76	0	55129.1	3610.04	0	30282	2372.07	0	27812.5	2093.46	0	15973.9	1653.04	0	control	control_spike_calibration			LC Internal Use	control
